# Supplementary material for: Highly tunable bimane-based fluorescent probes: design, synthesis, and application as a selective amyloid binding dye
Source: Chem Sci. 2024 Mar 26;15(16):6053–63. doi: 10.1039/d4sc00024b (PMC11040648; doi:10.1039/d4sc00024b)
Supplement: SC-015-D4SC00024B-s002 [file SC-015-D4SC00024B-s002.cif]

# Electronic Supplementary Material (ESI) for Chemical Science.
# This journal is © The Royal Society of Chemistry 2024

####################################################################### 
# 
# This file contains crystal structure data downloaded from the 
# Cambridge Structural Database (CSD) hosted by the Cambridge 
# Crystallographic Data Centre (CCDC).
# 
# Full information about CCDC data access policies and citation 
# guidelines are available at http://www.ccdc.cam.ac.uk/access/V1 
# 
# Audit and citation data items may have been added by the CCDC. 
# Please retain this information to preserve the provenance of 
# this file and to allow appropriate attribution of the data. 
# 
#######################################################################

data_99536
_database_code_depnum_ccdc_archive 'CCDC 2240196'
loop_
_audit_author_name
_audit_author_address
'Patrick J Carroll'
;University of Pennsylvania
United States of America
;
_audit_update_record             
;
2024-01-04 deposited with the CCDC.	2024-03-19 downloaded from the CCDC.
;

#Crystallographer: Patrick J. Carroll

_audit_creation_date             2024-01-04
_audit_creation_method           
;
Olex2 1.5
(compiled 2021.10.07 svn.r9718050b for OlexSys, GUI svn.r6410)
;
_shelx_SHELXL_version_number     2019/3
_chemical_formula_moiety         'C17 H15 F N2 O2, 0.125(H2 O)'
_chemical_formula_sum            'C17 H15.25 F N2 O2.125'
_chemical_formula_weight         300.56
_chemical_absolute_configuration .

loop_
_atom_type_symbol
_atom_type_description
_atom_type_scat_dispersion_real
_atom_type_scat_dispersion_imag
_atom_type_scat_source
C C 0.0181 0.0091 'International Tables Vol C Tables 4.2.6.8 and 6.1.1.4'
H H 0.0000 0.0000 'International Tables Vol C Tables 4.2.6.8 and 6.1.1.4'
F F 0.0727 0.0534 'International Tables Vol C Tables 4.2.6.8 and 6.1.1.4'
N N 0.0311 0.0180 'International Tables Vol C Tables 4.2.6.8 and 6.1.1.4'
O O 0.0492 0.0322 'International Tables Vol C Tables 4.2.6.8 and 6.1.1.4'

_shelx_space_group_comment       
;
The symmetry employed for this shelxl refinement is uniquely defined
by the following loop, which should always be used as a source of
symmetry information in preference to the above space-group names.
They are only intended as comments.
;
_space_group_crystal_system      orthorhombic
_space_group_IT_number           43
_space_group_name_H-M_alt        'F d d 2'
_space_group_name_Hall           'F 2 -2d'
loop_
_space_group_symop_operation_xyz
'x, y, z'
'-x, -y, z'
'x+1/4, -y+1/4, z+1/4'
'-x+1/4, y+1/4, z+1/4'
'x, y+1/2, z+1/2'
'-x, -y+1/2, z+1/2'
'x+1/4, -y+3/4, z+3/4'
'-x+1/4, y+3/4, z+3/4'
'x+1/2, y, z+1/2'
'-x+1/2, -y, z+1/2'
'x+3/4, -y+1/4, z+3/4'
'-x+3/4, y+1/4, z+3/4'
'x+1/2, y+1/2, z'
'-x+1/2, -y+1/2, z'
'x+3/4, -y+3/4, z+1/4'
'-x+3/4, y+3/4, z+1/4'

_cell_length_a                   29.9395(3)
_cell_length_b                   27.5788(3)
_cell_length_c                   7.07968(9)
_cell_angle_alpha                90
_cell_angle_beta                 90
_cell_angle_gamma                90
_cell_volume                     5845.66(12)
_cell_formula_units_Z            16
_cell_measurement_reflns_used    25458
_cell_measurement_temperature    100
_cell_measurement_theta_max      74.3230
_cell_measurement_theta_min      2.9490
_shelx_estimated_absorpt_T_max   0.937
_shelx_estimated_absorpt_T_min   0.820
_exptl_absorpt_coefficient_mu    0.829
_exptl_absorpt_correction_T_max  1.00000
_exptl_absorpt_correction_T_min  0.58523
_exptl_absorpt_correction_type   multi-scan
_exptl_absorpt_process_details   'SCALE3 ABSPACK'
_exptl_crystal_colour            yellow
_exptl_crystal_colour_primary    yellow
_exptl_crystal_density_diffrn    1.366
_exptl_crystal_description       block
_exptl_crystal_F_000             2516
_exptl_crystal_size_max          0.25
_exptl_crystal_size_mid          0.12
_exptl_crystal_size_min          0.08
_diffrn_reflns_av_R_equivalents  0.0563
_diffrn_reflns_av_unetI/netI     0.0184
_diffrn_reflns_Laue_measured_fraction_full 1.000
_diffrn_reflns_Laue_measured_fraction_max 1.000
_diffrn_reflns_limit_h_max       35
_diffrn_reflns_limit_h_min       -37
_diffrn_reflns_limit_k_max       34
_diffrn_reflns_limit_k_min       -33
_diffrn_reflns_limit_l_max       8
_diffrn_reflns_limit_l_min       -8
_diffrn_reflns_number            35147
_diffrn_reflns_point_group_measured_fraction_full 1.000
_diffrn_reflns_point_group_measured_fraction_max 0.998
_diffrn_reflns_theta_full        67.684
_diffrn_reflns_theta_max         74.503
_diffrn_reflns_theta_min         4.359
_diffrn_ambient_environment      N~2~
_diffrn_ambient_temperature      100
_diffrn_detector                 'HPC area detector'
_diffrn_detector_area_resol_mean 10.0000
_diffrn_detector_type            HyPix-6000HE
_diffrn_measured_fraction_theta_full 1.000
_diffrn_measured_fraction_theta_max 1.000
_diffrn_measurement_details      
;
List of Runs (angles in degrees, time in seconds):

  # Type    Start    End  Width  t~exp~   \w     \q     \k     \f   Frames
#--------------------------------------------------------------------------
  1  \w    -24.00  63.00   0.50    2.00    --   47.04 -59.00  90.00  174
  2  \w     31.00 120.00   0.50    2.00    --   47.04  59.00-128.00  178
  3  \w   -159.00 -70.00   0.50    8.00    --  -86.25 -59.00  90.00  178
  4  \w    -71.00 -14.00   0.50    8.00    --  -86.25  59.00-128.00  114
  5  \w     35.00  65.00   0.50    8.00    --  107.75 -59.00  90.00   60
  6  \w     92.00 178.00   0.50    8.00    --  107.75  59.00-128.00  172
  7  \w    -30.00  28.00   0.50    2.00    --  -47.04  19.00  30.00  116
  8  \w    -30.00  28.00   0.50    2.00    --  -47.04  19.00-180.00  116
  9  \w    -30.00  28.00   0.50    2.00    --  -47.04  19.00-120.00  116
 10  \w    -63.00  25.00   0.50    2.00    --  -47.04  59.00-128.00  176
 11  \w   -118.00 -31.00   0.50    2.00    --  -47.04 -59.00  90.00  174
 12  \w    -25.00  70.00   0.50    2.00    --   47.04 -77.00-180.00  190
 13  \w    -74.00 -13.00   0.50    8.00    --  -86.25  61.00  30.00  122
 14  \w    -38.00 -11.00   0.50    8.00    --  -86.25  30.00   0.00   54
 15  \w     35.00 132.00   0.50    8.00    --  107.75 -79.00  69.59  194
 16  \w     35.00  68.00   0.50    8.00    --  107.75 -61.00 -60.00   66
 17  \w     94.00 178.00   0.50    8.00    --  107.75  15.00 -90.00  168
 18  \w     35.00 103.00   0.50    8.00    --  107.75 -77.00   0.00  136
 19  \w     35.00 132.00   0.50    8.00    --  107.75 -80.00-142.39  194
 20  \w     91.00 178.00   0.50    8.00    --  107.75  61.00-180.00  174
 21  \w     35.00 132.00   0.50    8.00    --  107.75 -80.00 -72.43  194
 22  \w     35.00  68.00   0.50    8.00    --  107.75 -61.00   0.00   66
 23  \w     95.00 178.00   0.50    8.00    --  107.75  30.00   0.00  166
 24  \w     95.00 178.00   0.50    8.00    --  107.75  30.00 -60.00  166
 25  \w     35.00  68.00   0.50    8.00    --  107.75 -61.00  60.00   66
 26  \w     95.00 178.00   0.50    8.00    --  107.75  45.00 -90.00  166
 27  \w     35.00 132.00   0.50    8.00    --  107.75 -80.00  27.20  194
 28  \w     35.00  68.00   0.50    8.00    --  107.75 -61.00 150.00   66
 29  \w     95.00 178.00   0.50    8.00    --  107.75  45.00  60.00  166
 30  \w     35.00 103.00   0.50    8.00    --  107.75 -77.00 -90.00  136
 31  \w     85.00 178.00   0.50    8.00    --  107.75  77.00 120.00  186
 32  \w     35.00 103.00   0.50    8.00    --  107.75 -77.00-180.00  136
 33  \w     35.00 103.00   0.50    8.00    --  107.75 -77.00 150.00  136
 34  \w     35.00  68.00   0.50    8.00    --  107.75 -61.00-150.00   66
 35  \w     95.00 178.00   0.50    8.00    --  107.75  30.00  60.00  166
 36  \w     35.00 132.00   0.50    8.00    --  107.75 -80.00 120.93  194
 37  \w     35.00 103.00   0.50    8.00    --  107.75 -77.00 -60.00  136
 38  \w     35.00 103.00   0.50    8.00    --  107.75 -77.00 -30.00  136
 39  \w     35.00 103.00   0.50    8.00    --  107.75 -77.00  30.00  136
 40  \w     35.00 132.00   0.50    8.00    --  107.75 -80.00-100.39  194
 41  \w     35.00 132.00   0.50    8.00    --  107.75 -80.00 151.11  194
 42  \w     35.00 132.00   0.50    8.00    --  107.75 -79.00-159.50  194
 43  \w     95.00 178.00   0.50    8.00    --  107.75  45.00 150.00  166
 44  \w   -119.00 -24.00   0.50    2.00    --  -47.04 -77.00   0.00  190
 45  \w   -118.00 -32.00   0.50    2.00    --  -47.04 -57.00 -90.00  172
 46  \w   -119.00 -24.00   0.50    2.00    --  -47.04 -77.00  60.00  190
 47  \w     24.00 120.00   0.50    2.00    --   47.04  77.00 150.00  192
;
_diffrn_measurement_device       '\k-geometry diffractometer'
_diffrn_measurement_device_type  'Rigaku XtaLAB Synergy-S'
_diffrn_measurement_method       '\w scans'
_diffrn_orient_matrix_type       
'CrysAlisPro convention (1999,Acta A55,543-557)'
_diffrn_orient_matrix_UB_11      -0.0339910000
_diffrn_orient_matrix_UB_12      -0.0416122000
_diffrn_orient_matrix_UB_13      0.0208038000
_diffrn_orient_matrix_UB_21      0.0117558000
_diffrn_orient_matrix_UB_22      -0.0045253000
_diffrn_orient_matrix_UB_23      0.2111295000
_diffrn_orient_matrix_UB_31      -0.0367973000
_diffrn_orient_matrix_UB_32      0.0369825000
_diffrn_orient_matrix_UB_33      0.0485163000
_diffrn_radiation_monochromator  mirror
_diffrn_radiation_probe          x-ray
_diffrn_radiation_type           'Cu K\a'
_diffrn_radiation_wavelength     1.54184
_diffrn_source                   'micro-focus sealed X-ray tube'
_diffrn_source_type              'PhotonJet (Cu) X-ray Source'
_reflns_Friedel_coverage         0.840
_reflns_Friedel_fraction_full    1.000
_reflns_Friedel_fraction_max     0.996
_reflns_number_gt                2938
_reflns_number_total             2976
_reflns_special_details          
;
 Reflections were merged by SHELXL according to the crystal
 class for the calculation of statistics and refinement.
 
 _reflns_Friedel_fraction is defined as the number of unique
 Friedel pairs measured divided by the number that would be
 possible theoretically, ignoring centric projections and
 systematic absences.
;
_reflns_threshold_expression     'I > 2\s(I)'
_computing_cell_refinement       'CrysAlisPro 1.171.41.109a (Rigaku OD, 2021)'
_computing_data_collection       'CrysAlisPro 1.171.41.109a (Rigaku OD, 2021)'
_computing_data_reduction        'CrysAlisPro 1.171.41.109a (Rigaku OD, 2021)'
_computing_molecular_graphics    'Olex2 1.5 (Dolomanov et al., 2009)'
_computing_publication_material  'Olex2 1.5 (Dolomanov et al., 2009)'
_computing_structure_refinement  'SHELXL 2019/3 (Sheldrick, 2015)'
_computing_structure_solution    'SHELXT  (Sheldrick, 2015)'
_refine_diff_density_max         0.150
_refine_diff_density_min         -0.207
_refine_diff_density_rms         0.043
_refine_ls_abs_structure_details 
;
 Flack x determined using 1321 quotients [(I+)-(I-)]/[(I+)+(I-)]
 (Parsons, Flack and Wagner, Acta Cryst. B69 (2013) 249-259).
;
_refine_ls_abs_structure_Flack   0.10(6)
_refine_ls_extinction_coef       .
_refine_ls_extinction_method     none
_refine_ls_goodness_of_fit_ref   1.087
_refine_ls_hydrogen_treatment    constr
_refine_ls_matrix_type           full
_refine_ls_number_parameters     207
_refine_ls_number_reflns         2976
_refine_ls_number_restraints     1
_refine_ls_R_factor_all          0.0369
_refine_ls_R_factor_gt           0.0365
_refine_ls_restrained_S_all      1.087
_refine_ls_shift/su_max          0.001
_refine_ls_shift/su_mean         0.000
_refine_ls_structure_factor_coef Fsqd
_refine_ls_weighting_details     
'w=1/[\s^2^(Fo^2^)+(0.0568P)^2^+4.6832P] where P=(Fo^2^+2Fc^2^)/3'
_refine_ls_weighting_scheme      calc
_refine_ls_wR_factor_gt          0.0978
_refine_ls_wR_factor_ref         0.0982
_refine_special_details          ?
_olex2_refinement_description    
;
1. Fixed Uiso
 At 1.2 times of:
  All C(H) groups
 At 1.5 times of:
  All C(H,H,H) groups, All O(H,H) groups
2. Others
 Fixed Sof: O18(0.125) H18A(0.125) H18B(0.125)
 Fixed X: H18A(0.51765) H18B(0.480539)
 Fixed Y: H18A(0.48566) H18B(0.51494)
 Fixed Z: H18A(1.10291) H18B(1.09311)
3.a Aromatic/amide H refined with riding coordinates:
 C10(H10), C11(H11), C13(H13), C14(H14), C16(H16), C17(H17)
3.b Idealised Me refined as rotating group:
 C7(H7A,H7B,H7C), C8(H8A,H8B,H8C), C9(H9A,H9B,H9C)
;
_atom_sites_solution_hydrogens   mixed
_atom_sites_solution_primary     dual

loop_
_atom_site_label
_atom_site_type_symbol
_atom_site_fract_x
_atom_site_fract_y
_atom_site_fract_z
_atom_site_U_iso_or_equiv
_atom_site_adp_type
_atom_site_occupancy
_atom_site_site_symmetry_order
_atom_site_calc_flag
_atom_site_refinement_flags_posn
_atom_site_refinement_flags_adp
_atom_site_refinement_flags_occupancy
_atom_site_disorder_assembly
_atom_site_disorder_group
C1 C 0.67861(7) 0.64779(8) 0.4534(4) 0.0358(5) Uani 1 1 d . . . . .
C2 C 0.71618(7) 0.61481(8) 0.4363(3) 0.0353(5) Uani 1 1 d . . . . .
C3 C 0.70176(7) 0.56830(9) 0.4697(3) 0.0351(5) Uani 1 1 d . . . . .
C4 C 0.62079(8) 0.54111(8) 0.5565(3) 0.0336(5) Uani 1 1 d . . . . .
C5 C 0.58388(7) 0.57002(8) 0.5737(4) 0.0354(5) Uani 1 1 d . . . . .
C6 C 0.59638(7) 0.61995(8) 0.5385(3) 0.0319(4) Uani 1 1 d . . . . .
C7 C 0.53762(9) 0.55528(10) 0.6239(6) 0.0578(8) Uani 1 1 d . . . . .
H7A H 0.521313 0.546477 0.508818 0.087 Uiso 1 1 calc R U . . .
H7B H 0.522396 0.582309 0.686558 0.087 Uiso 1 1 calc R U . . .
H7C H 0.538637 0.527332 0.709238 0.087 Uiso 1 1 calc R U . . .
C8 C 0.62555(8) 0.48799(8) 0.5823(4) 0.0416(6) Uani 1 1 d . . . . .
H8A H 0.630290 0.472556 0.459250 0.062 Uiso 1 1 calc R U . . .
H8B H 0.598344 0.474979 0.640235 0.062 Uiso 1 1 calc R U . . .
H8C H 0.651163 0.481337 0.664519 0.062 Uiso 1 1 calc R U . . .
C9 C 0.76096(8) 0.63237(11) 0.3751(5) 0.0486(6) Uani 1 1 d . . . . .
H9A H 0.757845 0.664027 0.313581 0.073 Uiso 1 1 calc R U . . .
H9B H 0.773993 0.609168 0.285931 0.073 Uiso 1 1 calc R U . . .
H9C H 0.780494 0.635484 0.485510 0.073 Uiso 1 1 calc R U . . .
C10 C 0.72592(7) 0.52276(9) 0.4654(3) 0.0368(5) Uani 1 1 d . . . . .
H10 H 0.710392 0.493701 0.435747 0.044 Uiso 1 1 calc R U . . .
C11 C 0.76998(7) 0.52092(9) 0.5027(3) 0.0361(5) Uani 1 1 d . . . . .
H11 H 0.783903 0.550819 0.533956 0.043 Uiso 1 1 calc R U . . .
C12 C 0.79887(7) 0.47812(8) 0.5006(3) 0.0345(5) Uani 1 1 d . . . . .
C13 C 0.78439(7) 0.43154(9) 0.4495(3) 0.0359(5) Uani 1 1 d . . . . .
H13 H 0.754289 0.426568 0.411761 0.043 Uiso 1 1 calc R U . . .
C14 C 0.81386(8) 0.39270(9) 0.4540(4) 0.0391(5) Uani 1 1 d . . . . .
H14 H 0.804272 0.361050 0.419968 0.047 Uiso 1 1 calc R U . . .
C15 C 0.85742(8) 0.40110(9) 0.5089(4) 0.0384(5) Uani 1 1 d . . . . .
C16 C 0.87313(8) 0.44607(9) 0.5582(4) 0.0398(5) Uani 1 1 d . . . . .
H16 H 0.903400 0.450714 0.594133 0.048 Uiso 1 1 calc R U . . .
C17 C 0.84321(8) 0.48467(9) 0.5537(3) 0.0373(5) Uani 1 1 d . . . . .
H17 H 0.853269 0.516161 0.587623 0.045 Uiso 1 1 calc R U . . .
N1 N 0.65631(7) 0.56996(7) 0.5070(4) 0.0411(5) Uani 1 1 d . . . . .
N2 N 0.64203(6) 0.61730(7) 0.4984(4) 0.0410(5) Uani 1 1 d . . . . .
O1 O 0.67590(6) 0.69171(6) 0.4347(3) 0.0442(4) Uani 1 1 d . . . . .
O2 O 0.57457(5) 0.65726(6) 0.5415(3) 0.0374(4) Uani 1 1 d . . . . .
F1 F 0.88603(5) 0.36294(6) 0.5133(3) 0.0536(4) Uani 1 1 d . . . . .
O18 O 0.500000 0.500000 1.0229(17) 0.053(3) Uani 0.25 2 d S T P . .
H18A H 0.517650 0.485660 1.102909 0.079 Uiso 0.125 1 d . U P . .
H18B H 0.480539 0.514940 1.093109 0.079 Uiso 0.125 1 d . U P . .

loop_
_atom_site_aniso_label
_atom_site_aniso_U_11
_atom_site_aniso_U_22
_atom_site_aniso_U_33
_atom_site_aniso_U_23
_atom_site_aniso_U_13
_atom_site_aniso_U_12
C1 0.0276(10) 0.0337(11) 0.0461(12) 0.0027(10) -0.0011(9) -0.0033(9)
C2 0.0258(9) 0.0374(11) 0.0427(12) 0.0026(9) -0.0013(9) 0.0009(8)
C3 0.0266(10) 0.0367(11) 0.0419(12) -0.0012(9) -0.0035(9) 0.0024(9)
C4 0.0329(10) 0.0276(11) 0.0402(11) -0.0025(9) 0.0000(9) -0.0030(8)
C5 0.0299(10) 0.0286(10) 0.0478(12) -0.0034(9) 0.0036(9) -0.0027(8)
C6 0.0260(9) 0.0295(10) 0.0403(11) -0.0027(9) -0.0006(9) 0.0006(8)
C7 0.0360(13) 0.0381(12) 0.099(2) -0.0015(15) 0.0198(14) -0.0035(10)
C8 0.0417(12) 0.0257(11) 0.0575(15) -0.0023(10) 0.0037(11) -0.0006(9)
C9 0.0290(11) 0.0545(15) 0.0623(16) 0.0159(13) 0.0010(11) -0.0011(10)
C10 0.0303(10) 0.0372(11) 0.0429(12) -0.0015(9) -0.0013(9) 0.0063(9)
C11 0.0318(10) 0.0366(11) 0.0398(12) -0.0045(9) -0.0039(9) 0.0057(9)
C12 0.0299(10) 0.0371(11) 0.0364(11) -0.0050(9) -0.0023(9) 0.0050(9)
C13 0.0273(10) 0.0397(12) 0.0407(11) -0.0029(9) -0.0037(9) 0.0020(9)
C14 0.0329(11) 0.0350(11) 0.0493(13) -0.0058(10) -0.0040(10) 0.0012(9)
C15 0.0307(10) 0.0364(11) 0.0481(13) -0.0075(10) -0.0042(10) 0.0112(9)
C16 0.0277(10) 0.0414(13) 0.0502(13) -0.0097(11) -0.0049(10) 0.0041(9)
C17 0.0315(10) 0.0363(11) 0.0442(13) -0.0085(9) -0.0051(9) 0.0014(9)
N1 0.0269(9) 0.0263(9) 0.0703(14) 0.0007(9) 0.0017(9) 0.0033(7)
N2 0.0246(8) 0.0247(8) 0.0737(14) 0.0008(9) 0.0026(9) 0.0014(7)
O1 0.0359(8) 0.0328(8) 0.0641(11) 0.0061(8) 0.0000(8) -0.0041(7)
O2 0.0302(7) 0.0304(8) 0.0517(9) -0.0022(7) 0.0007(7) 0.0045(6)
F1 0.0362(7) 0.0402(8) 0.0843(11) -0.0155(8) -0.0123(8) 0.0145(6)
O18 0.067(7) 0.038(5) 0.054(6) 0.000 0.000 0.022(5)

_geom_special_details            
;
 All esds (except the esd in the dihedral angle between two l.s. planes)
 are estimated using the full covariance matrix.  The cell esds are taken
 into account individually in the estimation of esds in distances, angles
 and torsion angles; correlations between esds in cell parameters are only
 used when they are defined by crystal symmetry.  An approximate (isotropic)
 treatment of cell esds is used for estimating esds involving l.s. planes.
;
loop_
_geom_bond_atom_site_label_1
_geom_bond_atom_site_label_2
_geom_bond_distance
_geom_bond_site_symmetry_2
_geom_bond_publ_flag
C1 C2 1.452(3) . ?
C1 N2 1.417(3) . ?
C1 O1 1.221(3) . ?
C2 C3 1.374(3) . ?
C2 C9 1.490(3) . ?
C3 C10 1.450(3) . ?
C3 N1 1.387(3) . ?
C4 C5 1.368(3) . ?
C4 C8 1.483(3) . ?
C4 N1 1.374(3) . ?
C5 C6 1.448(3) . ?
C5 C7 1.487(3) . ?
C6 N2 1.398(3) . ?
C6 O2 1.219(3) . ?
C10 C11 1.346(3) . ?
C11 C12 1.464(3) . ?
C12 C13 1.403(3) . ?
C12 C17 1.392(3) . ?
C13 C14 1.388(3) . ?
C14 C15 1.380(3) . ?
C15 C16 1.371(3) . ?
C15 F1 1.357(3) . ?
C16 C17 1.392(3) . ?
N1 N2 1.375(3) . ?

loop_
_geom_angle_atom_site_label_1
_geom_angle_atom_site_label_2
_geom_angle_atom_site_label_3
_geom_angle
_geom_angle_site_symmetry_1
_geom_angle_site_symmetry_3
_geom_angle_publ_flag
N2 C1 C2 104.22(18) . . ?
O1 C1 C2 131.6(2) . . ?
O1 C1 N2 124.2(2) . . ?
C1 C2 C9 121.2(2) . . ?
C3 C2 C1 109.11(19) . . ?
C3 C2 C9 129.5(2) . . ?
C2 C3 C10 130.4(2) . . ?
C2 C3 N1 108.07(19) . . ?
N1 C3 C10 121.5(2) . . ?
C5 C4 C8 130.0(2) . . ?
C5 C4 N1 108.1(2) . . ?
N1 C4 C8 122.0(2) . . ?
C4 C5 C6 109.28(19) . . ?
C4 C5 C7 127.9(2) . . ?
C6 C5 C7 122.8(2) . . ?
N2 C6 C5 103.76(18) . . ?
O2 C6 C5 131.4(2) . . ?
O2 C6 N2 124.86(19) . . ?
C11 C10 C3 121.2(2) . . ?
C10 C11 C12 127.4(2) . . ?
C13 C12 C11 123.9(2) . . ?
C17 C12 C11 117.1(2) . . ?
C17 C12 C13 118.9(2) . . ?
C14 C13 C12 120.3(2) . . ?
C15 C14 C13 118.5(2) . . ?
C16 C15 C14 123.2(2) . . ?
F1 C15 C14 118.2(2) . . ?
F1 C15 C16 118.6(2) . . ?
C15 C16 C17 117.7(2) . . ?
C12 C17 C16 121.4(2) . . ?
C4 N1 C3 142.1(2) . . ?
C4 N1 N2 108.70(18) . . ?
N2 N1 C3 109.15(18) . . ?
C6 N2 C1 140.38(18) . . ?
N1 N2 C1 109.45(18) . . ?
N1 N2 C6 110.16(17) . . ?

_shelx_res_file                  
;
TITL 99536d_auto_a.res in Fdd2
    99536.res
    created by SHELXL-2019/3 at 11:49:12 on 04-Jan-2024
CELL 1.54184 29.9395 27.5788 7.079679 90 90 90
ZERR 16 0.0003 0.00033 0.00009 0 0 0
LATT -4
SYMM -X,-Y,+Z
SYMM 0.25+X,0.25-Y,0.25+Z
SYMM 0.25-X,0.25+Y,0.25+Z
SFAC C H F N O
UNIT 272 244 16 32 34

L.S. 8
PLAN  20
SIZE 0.25 0.12 0.08
TEMP -173.15
MORE -1
WPDB -2
fmap 2 53
acta
WPDB -2
REM <olex2.extras>
REM <HklSrc "%.\\99536.hkl">
REM </olex2.extras>

WGHT    0.056800    4.683199
FVAR       1.46641
C1    1    0.678613    0.647792    0.453440    11.00000    0.02757    0.03371 =
         0.04610    0.00269   -0.00109   -0.00327
C2    1    0.716177    0.614805    0.436342    11.00000    0.02585    0.03745 =
         0.04271    0.00260   -0.00133    0.00093
C3    1    0.701758    0.568296    0.469728    11.00000    0.02665    0.03672 =
         0.04194   -0.00115   -0.00354    0.00237
C4    1    0.620789    0.541105    0.556493    11.00000    0.03289    0.02757 =
         0.04019   -0.00253   -0.00001   -0.00305
C5    1    0.583883    0.570024    0.573703    11.00000    0.02992    0.02856 =
         0.04783   -0.00343    0.00364   -0.00267
C6    1    0.596381    0.619952    0.538480    11.00000    0.02605    0.02951 =
         0.04026   -0.00268   -0.00056    0.00060
C7    1    0.537615    0.555279    0.623852    11.00000    0.03595    0.03811 =
         0.09942   -0.00154    0.01977   -0.00348
AFIX 137
H7A   2    0.521313    0.546477    0.508818    11.00000   -1.50000
H7B   2    0.522396    0.582309    0.686558    11.00000   -1.50000
H7C   2    0.538637    0.527332    0.709238    11.00000   -1.50000
AFIX   0
C8    1    0.625550    0.487989    0.582314    11.00000    0.04170    0.02566 =
         0.05752   -0.00230    0.00370   -0.00063
AFIX 137
H8A   2    0.630290    0.472556    0.459250    11.00000   -1.50000
H8B   2    0.598344    0.474979    0.640235    11.00000   -1.50000
H8C   2    0.651163    0.481337    0.664519    11.00000   -1.50000
AFIX   0
C9    1    0.760960    0.632374    0.375100    11.00000    0.02902    0.05447 =
         0.06232    0.01592    0.00101   -0.00106
AFIX 137
H9A   2    0.757845    0.664027    0.313581    11.00000   -1.50000
H9B   2    0.773993    0.609168    0.285931    11.00000   -1.50000
H9C   2    0.780494    0.635484    0.485510    11.00000   -1.50000
AFIX   0
C10   1    0.725922    0.522759    0.465414    11.00000    0.03031    0.03719 =
         0.04290   -0.00145   -0.00126    0.00627
AFIX  43
H10   2    0.710392    0.493701    0.435747    11.00000   -1.20000
AFIX   0
C11   1    0.769979    0.520923    0.502707    11.00000    0.03182    0.03660 =
         0.03980   -0.00451   -0.00388    0.00571
AFIX  43
H11   2    0.783903    0.550819    0.533956    11.00000   -1.20000
AFIX   0
C12   1    0.798869    0.478118    0.500594    11.00000    0.02992    0.03713 =
         0.03643   -0.00501   -0.00230    0.00502
C13   1    0.784389    0.431545    0.449535    11.00000    0.02734    0.03971 =
         0.04066   -0.00286   -0.00372    0.00198
AFIX  43
H13   2    0.754289    0.426568    0.411761    11.00000   -1.20000
AFIX   0
C14   1    0.813863    0.392704    0.453983    11.00000    0.03289    0.03495 =
         0.04931   -0.00584   -0.00397    0.00115
AFIX  43
H14   2    0.804272    0.361050    0.419968    11.00000   -1.20000
AFIX   0
C15   1    0.857418    0.401104    0.508935    11.00000    0.03072    0.03638 =
         0.04813   -0.00749   -0.00420    0.01121
C16   1    0.873129    0.446073    0.558188    11.00000    0.02773    0.04140 =
         0.05017   -0.00975   -0.00492    0.00410
AFIX  43
H16   2    0.903400    0.450714    0.594133    11.00000   -1.20000
AFIX   0
C17   1    0.843210    0.484672    0.553707    11.00000    0.03149    0.03634 =
         0.04417   -0.00854   -0.00509    0.00138
AFIX  43
H17   2    0.853269    0.516161    0.587623    11.00000   -1.20000
AFIX   0
N1    4    0.656308    0.569957    0.506975    11.00000    0.02687    0.02625 =
         0.07033    0.00066    0.00173    0.00328
N2    4    0.642030    0.617302    0.498413    11.00000    0.02462    0.02474 =
         0.07372    0.00076    0.00260    0.00140
O1    5    0.675899    0.691710    0.434710    11.00000    0.03587    0.03279 =
         0.06408    0.00614   -0.00003   -0.00409
O2    5    0.574566    0.657263    0.541508    11.00000    0.03016    0.03037 =
         0.05174   -0.00225    0.00073    0.00451
F1    3    0.886034    0.362943    0.513255    11.00000    0.03621    0.04023 =
         0.08425   -0.01553   -0.01233    0.01447

O18   5    0.500000    0.500000    1.022940    10.12500    0.06669    0.03757 =
         0.05352    0.00000    0.00000    0.02184
H18A  2   10.517650   10.485660   11.102910    10.12500   -1.50000
H18B  2   10.480539   10.514940   11.093110    10.12500   -1.50000
HKLF 4


REM  99536d_auto_a.res in Fdd2
REM wR2 = 0.0982, GooF = S = 1.087, Restrained GooF = 1.087 for all data
REM R1 = 0.0365 for 2938 Fo > 4sig(Fo) and 0.0369 for all 2976 data
REM 207 parameters refined using 1 restraints

END

WGHT      0.0567      4.6888

REM Highest difference peak  0.150,  deepest hole -0.207,  1-sigma level  0.043
Q1    1   0.5066  0.5724  0.5332  11.00000  0.05    0.15
Q2    1   0.9122  0.4347  0.4842  11.00000  0.05    0.15
Q3    1   0.8992  0.4426  0.6743  11.00000  0.05    0.14
Q4    1   0.5000  0.5000  1.2314  10.50000  0.05    0.14
Q5    1   0.8225  0.4797  0.5708  11.00000  0.05    0.14
Q6    1   0.8942  0.4492  0.7130  11.00000  0.05    0.13
Q7    1   0.9118  0.4354  0.6482  11.00000  0.05    0.13
Q8    1   0.8576  0.4354  0.7797  11.00000  0.05    0.12
Q9    1   0.9377  0.4184  0.6332  11.00000  0.05    0.12
Q10   1   0.5996  0.5990  0.7273  11.00000  0.05    0.12
Q11   1   0.7421  0.5216  0.5780  11.00000  0.05    0.12
Q12   1   0.7430  0.4237  0.4785  11.00000  0.05    0.12
Q13   1   0.8208  0.4819  0.4683  11.00000  0.05    0.11
Q14   1   0.6780  0.5594  0.4774  11.00000  0.05    0.11
Q15   1   0.6772  0.5683  0.5984  11.00000  0.05    0.11
Q16   1   0.6427  0.5811  0.3321  11.00000  0.05    0.11
Q17   1   0.6211  0.6190  0.4242  11.00000  0.05    0.11
Q18   1   0.7457  0.4131  0.4456  11.00000  0.05    0.11
Q19   1   0.7374  0.6240  0.4241  11.00000  0.05    0.11
Q20   1   0.5109  0.5832  0.5383  11.00000  0.05    0.11
;
_shelx_res_checksum              54200
_olex2_submission_special_instructions 'No special instructions were received'
_oxdiff_exptl_absorpt_empirical_details 
;
Empirical correction (ABSPACK) includes:
- Absorption correction using spherical harmonics
- Frame scaling
;
_oxdiff_exptl_absorpt_empirical_full_max 1.938
_oxdiff_exptl_absorpt_empirical_full_min 0.505
####################################################################### 
# 
# This file contains crystal structure data downloaded from the 
# Cambridge Structural Database (CSD) hosted by the Cambridge 
# Crystallographic Data Centre (CCDC).
# 
# Full information about CCDC data access policies and citation 
# guidelines are available at http://www.ccdc.cam.ac.uk/access/V1 
# 
# Audit and citation data items may have been added by the CCDC. 
# Please retain this information to preserve the provenance of 
# this file and to allow appropriate attribution of the data. 
# 
#######################################################################

data_99534
_database_code_depnum_ccdc_archive 'CCDC 2240197'
loop_
_audit_author_name
_audit_author_address
'Patrick J Carroll'
;University of Pennsylvania
United States of America
;
_audit_update_record             
;
2024-01-04 deposited with the CCDC.	2024-03-19 downloaded from the CCDC.
;

# Crystallographer: Patrick J. Carroll

_audit_creation_date             2021-06-25
_audit_creation_method           
;
Olex2 1.2
(compiled 2018.05.29 svn.r3508 for OlexSys, GUI svn.r5506)
;
_shelx_SHELXL_version_number     2018/3
_chemical_formula_moiety         'C17 H15 N3 O4'
_chemical_formula_sum            'C17 H15 N3 O4'
_chemical_formula_weight         325.32
_chemical_absolute_configuration .

loop_
_atom_type_symbol
_atom_type_description
_atom_type_scat_dispersion_real
_atom_type_scat_dispersion_imag
_atom_type_scat_source
C C 0.0033 0.0016 'International Tables Vol C Tables 4.2.6.8 and 6.1.1.4'
H H 0.0000 0.0000 'International Tables Vol C Tables 4.2.6.8 and 6.1.1.4'
N N 0.0061 0.0033 'International Tables Vol C Tables 4.2.6.8 and 6.1.1.4'
O O 0.0106 0.0060 'International Tables Vol C Tables 4.2.6.8 and 6.1.1.4'

_space_group_crystal_system      monoclinic
_space_group_IT_number           4
_space_group_name_H-M_alt        'P 1 21 1'
_space_group_name_Hall           'P 2yb'

loop_
_space_group_symop_operation_xyz
'x, y, z'
'-x, y+1/2, -z'

_cell_length_a                   3.85501(8)
_cell_length_b                   13.3190(3)
_cell_length_c                   14.7962(3)
_cell_angle_alpha                90
_cell_angle_beta                 94.880(2)
_cell_angle_gamma                90
_cell_volume                     756.96(3)
_cell_formula_units_Z            2
_cell_measurement_reflns_used    15383
_cell_measurement_temperature    100
_cell_measurement_theta_max      25.33
_cell_measurement_theta_min      3.0450
_shelx_estimated_absorpt_T_max   0.993
_shelx_estimated_absorpt_T_min   0.979
_exptl_absorpt_coefficient_mu    0.104
_exptl_absorpt_correction_T_max  1.0000
_exptl_absorpt_correction_T_min  0.8029
_exptl_absorpt_correction_type   multi-scan
_exptl_absorpt_process_details   'SCALE3 ABSPACK'
_exptl_crystal_colour            yellow
_exptl_crystal_density_diffrn    1.427
_exptl_crystal_description       bar
_exptl_crystal_F_000             340
_exptl_crystal_size_max          0.20
_exptl_crystal_size_mid          0.07
_exptl_crystal_size_min          0.07
_diffrn_reflns_av_R_equivalents  0.0272
_diffrn_reflns_av_unetI/netI     0.0151
_diffrn_reflns_Laue_measured_fraction_full 0.999
_diffrn_reflns_Laue_measured_fraction_max 0.999
_diffrn_reflns_limit_h_max       4
_diffrn_reflns_limit_h_min       -4
_diffrn_reflns_limit_k_max       16
_diffrn_reflns_limit_k_min       -16
_diffrn_reflns_limit_l_max       17
_diffrn_reflns_limit_l_min       -17
_diffrn_reflns_number            19219
_diffrn_reflns_point_group_measured_fraction_full 0.998
_diffrn_reflns_point_group_measured_fraction_max 0.998
_diffrn_reflns_theta_full        25.242
_diffrn_reflns_theta_max         25.341
_diffrn_reflns_theta_min         2.061
_diffrn_ambient_temperature      100
_diffrn_detector                 'HPC area detector'
_diffrn_detector_area_resol_mean 10.0
_diffrn_detector_type            HyPix-6000HE
_diffrn_measured_fraction_theta_full 0.999
_diffrn_measured_fraction_theta_max 0.999
_diffrn_measurement_details      
;
List of Runs (angles in degrees, time in seconds):

  # Type    Start    End  Width  t~exp~   \w     \q     \k     \f   Frames
#--------------------------------------------------------------------------
  1  \w    -25.00  63.00   0.50    5.00    --   -9.90  57.00 -93.00  176
  2  \w    -81.00   5.00   0.50    5.00    --   -9.90 -57.00 124.00  172
  3  \w     -4.00  81.00   0.50    5.00    --    8.18  37.00  60.00  170
  4  \w    -65.00  18.00   0.50    5.00    --    8.18 -37.00-120.00  166
  5  \w     -4.00  84.00   0.50    5.00    --    8.18  19.00 -90.00  176
  6  \w    -14.00  81.00   0.50    5.00    --    8.18  77.00  60.00  190
  7  \w    -83.00   3.00   0.50    5.00    --   -9.90 -37.00 120.00  172
  8  \w    -81.00   5.00   0.50    5.00    --   -9.90 -57.00 -90.00  172
  9  \w    -83.00   3.00   0.50    5.00    --   -9.90 -37.00 -60.00  172
 10  \w    -67.00   2.00   0.50    5.00    --    8.18 -19.00  60.00  138
 11  \w    -25.00  45.00   0.50    5.00    --   -9.90  57.00 120.00  140
;
_diffrn_measurement_device       '\k-geometry diffractometer'
_diffrn_measurement_device_type  'Rigaku XtaLAB Synergy-S'
_diffrn_measurement_method       '\w scans'
_diffrn_orient_matrix_type       
'CrysAlisPro convention (1999,Acta A55,543-557)'
_diffrn_orient_matrix_UB_11      0.0120041000
_diffrn_orient_matrix_UB_12      -0.0403593000
_diffrn_orient_matrix_UB_13      0.0314091000
_diffrn_orient_matrix_UB_21      0.1813787000
_diffrn_orient_matrix_UB_22      0.0087504000
_diffrn_orient_matrix_UB_23      0.0084948000
_diffrn_orient_matrix_UB_31      -0.0327347000
_diffrn_orient_matrix_UB_32      0.0336106000
_diffrn_orient_matrix_UB_33      0.0354409000
_diffrn_radiation_monochromator  mirror
_diffrn_radiation_probe          x-ray
_diffrn_radiation_type           MoK\a
_diffrn_radiation_wavelength     0.71073
_diffrn_source                   'micro-focus sealed X-ray tube'
_diffrn_source_type              'PhotonJet (Mo) X-ray Source'
_reflns_Friedel_coverage         0.911
_reflns_Friedel_fraction_full    0.998
_reflns_Friedel_fraction_max     0.998
_reflns_number_gt                2734
_reflns_number_total             2782
_reflns_threshold_expression     'I > 2\s(I)'
_computing_cell_refinement       'CrysAlisPro 1.171.41.109a (Rigaku OD, 2021)'
_computing_data_collection       'CrysAlisPro 1.171.41.109a (Rigaku OD, 2021)'
_computing_data_reduction        'CrysAlisPro 1.171.41.109a (Rigaku OD, 2021)'
_computing_publication_material  'Olex2 (Dolomanov et al., 2009)'
_computing_structure_refinement  'ShelXL (Sheldrick, 2015)'
_computing_structure_solution    'ShelXT (Sheldrick, 2015)'
_refine_diff_density_max         0.123
_refine_diff_density_min         -0.149
_refine_diff_density_rms         0.031
_refine_ls_abs_structure_details 
;
 Flack x determined using 1295 quotients [(I+)-(I-)]/[(I+)+(I-)]
 (Parsons, Flack and Wagner, Acta Cryst. B69 (2013) 249-259).
;
_refine_ls_abs_structure_Flack   -0.3(3)
_refine_ls_extinction_method     none
_refine_ls_goodness_of_fit_ref   1.029
_refine_ls_hydrogen_treatment    constr
_refine_ls_matrix_type           full
_refine_ls_number_parameters     220
_refine_ls_number_reflns         2782
_refine_ls_number_restraints     1
_refine_ls_R_factor_all          0.0241
_refine_ls_R_factor_gt           0.0237
_refine_ls_restrained_S_all      1.029
_refine_ls_shift/su_max          0.000
_refine_ls_shift/su_mean         0.000
_refine_ls_structure_factor_coef Fsqd
_refine_ls_weighting_details     
'w=1/[\s^2^(Fo^2^)+(0.0390P)^2^+0.1383P] where P=(Fo^2^+2Fc^2^)/3'
_refine_ls_weighting_scheme      calc
_refine_ls_wR_factor_gt          0.0626
_refine_ls_wR_factor_ref         0.0629
_atom_sites_solution_hydrogens   geom
_atom_sites_solution_primary     dual

loop_
_atom_site_label
_atom_site_type_symbol
_atom_site_fract_x
_atom_site_fract_y
_atom_site_fract_z
_atom_site_U_iso_or_equiv
_atom_site_adp_type
_atom_site_occupancy
_atom_site_site_symmetry_order
_atom_site_calc_flag
_atom_site_refinement_flags_posn
_atom_site_refinement_flags_adp
_atom_site_refinement_flags_occupancy
_atom_site_disorder_assembly
_atom_site_disorder_group
C1 C 0.1234(5) 0.81947(14) 0.62857(12) 0.0149(4) Uani 1 1 d . . . . .
C2 C 0.3136(5) 0.77483(14) 0.70782(13) 0.0151(4) Uani 1 1 d . . . . .
C3 C 0.3574(5) 0.67523(14) 0.69175(12) 0.0137(4) Uani 1 1 d . . . . .
C4 C 0.3484(4) 0.59733(14) 0.53235(12) 0.0140(4) Uani 1 1 d . . . . .
C5 C 0.2687(5) 0.64582(13) 0.45289(12) 0.0147(4) Uani 1 1 d . . . . .
C6 C 0.0930(5) 0.73916(14) 0.47035(12) 0.0147(4) Uani 1 1 d . . . . .
C7 C 0.3465(5) 0.61579(14) 0.35954(13) 0.0174(4) Uani 1 1 d . . . . .
H7a H 0.130186 0.596097 0.324426 0.026 Uiso 1 1 calc GR . . . .
H7b H 0.508840 0.559027 0.363190 0.026 Uiso 1 1 calc GR . . . .
H7c H 0.451572 0.672534 0.329712 0.026 Uiso 1 1 calc GR . . . .
C8 C 0.5307(5) 0.49976(13) 0.54683(13) 0.0157(4) Uani 1 1 d . . . . .
H8a H 0.697065 0.504210 0.600580 0.024 Uiso 1 1 calc GR . . . .
H8b H 0.655345 0.483723 0.493632 0.024 Uiso 1 1 calc GR . . . .
H8c H 0.360116 0.446932 0.555847 0.024 Uiso 1 1 calc GR . . . .
C9 C 0.4135(5) 0.83495(14) 0.79100(13) 0.0192(4) Uani 1 1 d . . . . .
H9a H 0.202903 0.858440 0.817185 0.029 Uiso 1 1 calc GR . . . .
H9b H 0.552982 0.892851 0.775148 0.029 Uiso 1 1 calc GR . . . .
H9c H 0.550173 0.793078 0.835347 0.029 Uiso 1 1 calc GR . . . .
C10 C 0.4858(5) 0.59890(14) 0.75631(12) 0.0146(4) Uani 1 1 d . . . . .
H10 H 0.655490 0.618019 0.803489 0.018 Uiso 1 1 calc R . . . .
C11 C 0.3785(5) 0.50274(14) 0.75325(12) 0.0148(4) Uani 1 1 d . . . . .
H11 H 0.212537 0.484742 0.704817 0.018 Uiso 1 1 calc R . . . .
C12 C 0.4924(5) 0.42315(14) 0.81721(12) 0.0141(4) Uani 1 1 d . . . . .
C13 C 0.3930(5) 0.32414(14) 0.79484(12) 0.0163(4) Uani 1 1 d . . . . .
H13 H 0.253217 0.311406 0.740030 0.020 Uiso 1 1 calc R . . . .
C14 C 0.4956(5) 0.24488(14) 0.85140(13) 0.0168(4) Uani 1 1 d . . . . .
H14 H 0.428186 0.177979 0.836143 0.020 Uiso 1 1 calc R . . . .
C15 C 0.6997(5) 0.26575(14) 0.93101(13) 0.0169(4) Uani 1 1 d . . . . .
C16 C 0.8010(5) 0.36259(15) 0.95587(12) 0.0165(4) Uani 1 1 d . . . . .
H16 H 0.939120 0.374706 1.011062 0.020 Uiso 1 1 calc R . . . .
C17 C 0.6970(5) 0.44098(14) 0.89871(12) 0.0155(4) Uani 1 1 d . . . . .
H17 H 0.764595 0.507665 0.914733 0.019 Uiso 1 1 calc R . . . .
N1 N 0.2083(4) 0.65072(11) 0.60372(10) 0.0135(3) Uani 1 1 d . . . . .
N2 N 0.0616(4) 0.73914(11) 0.56630(10) 0.0143(3) Uani 1 1 d . . . . .
N3 N 0.8205(4) 0.18149(12) 0.98950(11) 0.0199(4) Uani 1 1 d . . . . .
O1 O 0.0200(4) 0.90495(10) 0.61551(9) 0.0188(3) Uani 1 1 d . . . . .
O2 O -0.0158(3) 0.80578(10) 0.41974(9) 0.0185(3) Uani 1 1 d . . . . .
O3 O 1.0166(4) 0.19968(12) 1.05746(10) 0.0293(4) Uani 1 1 d . . . . .
O4 O 0.7250(5) 0.09639(11) 0.96750(11) 0.0351(4) Uani 1 1 d . . . . .

loop_
_atom_site_aniso_label
_atom_site_aniso_U_11
_atom_site_aniso_U_22
_atom_site_aniso_U_33
_atom_site_aniso_U_23
_atom_site_aniso_U_13
_atom_site_aniso_U_12
C1 0.0136(8) 0.0150(9) 0.0166(9) 0.0002(7) 0.0035(7) -0.0010(7)
C2 0.0138(9) 0.0159(9) 0.0158(9) 0.0009(7) 0.0025(7) -0.0013(7)
C3 0.0112(8) 0.0164(9) 0.0134(9) -0.0004(7) 0.0008(6) -0.0018(7)
C4 0.0125(8) 0.0135(8) 0.0160(8) -0.0018(7) 0.0005(7) -0.0044(7)
C5 0.0140(8) 0.0139(9) 0.0157(9) -0.0009(7) -0.0011(7) -0.0040(7)
C6 0.0146(9) 0.0146(8) 0.0143(8) -0.0018(7) -0.0015(6) -0.0046(7)
C7 0.0217(9) 0.0161(9) 0.0144(9) -0.0001(7) 0.0015(7) -0.0031(7)
C8 0.0169(9) 0.0128(9) 0.0174(9) 0.0004(7) 0.0011(7) 0.0004(7)
C9 0.0238(10) 0.0174(10) 0.0161(9) -0.0028(7) -0.0010(8) 0.0006(8)
C10 0.0138(8) 0.0171(9) 0.0127(8) 0.0006(7) 0.0004(7) 0.0008(7)
C11 0.0125(8) 0.0183(9) 0.0130(8) -0.0007(7) -0.0012(6) 0.0013(7)
C12 0.0122(8) 0.0166(9) 0.0140(9) 0.0002(7) 0.0035(7) -0.0003(7)
C13 0.0165(9) 0.0202(10) 0.0117(9) -0.0004(8) -0.0016(7) 0.0008(8)
C14 0.0178(9) 0.0158(9) 0.0169(9) -0.0001(8) 0.0022(7) 0.0000(7)
C15 0.0176(9) 0.0185(9) 0.0150(9) 0.0037(7) 0.0033(7) 0.0027(7)
C16 0.0174(10) 0.0192(9) 0.0128(9) -0.0011(7) 0.0001(7) 0.0004(8)
C17 0.0169(9) 0.0151(9) 0.0146(9) -0.0017(7) 0.0013(7) -0.0003(7)
N1 0.0153(8) 0.0114(8) 0.0133(8) 0.0019(6) -0.0013(6) 0.0018(6)
N2 0.0176(8) 0.0112(7) 0.0135(7) 0.0016(6) -0.0011(6) 0.0023(6)
N3 0.0223(9) 0.0189(9) 0.0180(9) 0.0048(7) -0.0005(7) 0.0026(7)
O1 0.0236(7) 0.0136(7) 0.0191(7) 0.0011(5) 0.0018(5) 0.0036(5)
O2 0.0241(7) 0.0150(7) 0.0154(6) 0.0030(5) -0.0038(5) 0.0010(5)
O3 0.0385(9) 0.0260(8) 0.0213(7) 0.0040(6) -0.0104(6) 0.0049(7)
O4 0.0472(10) 0.0176(7) 0.0374(9) 0.0095(7) -0.0136(7) -0.0040(7)

loop_
_geom_bond_atom_site_label_1
_geom_bond_atom_site_label_2
_geom_bond_distance
_geom_bond_site_symmetry_2
_geom_bond_publ_flag
C1 C2 1.456(3) . ?
C1 N2 1.419(2) . ?
C1 O1 1.216(2) . ?
C2 C3 1.361(3) . ?
C2 C9 1.491(3) . ?
C3 C10 1.453(2) . ?
C3 N1 1.416(2) . ?
C4 C5 1.354(3) . ?
C4 C8 1.484(2) . ?
C4 N1 1.418(2) . ?
C5 C6 1.450(3) . ?
C5 C7 1.493(3) . ?
C6 N2 1.435(2) . ?
C6 O2 1.213(2) . ?
C10 C11 1.345(3) . ?
C11 C12 1.463(2) . ?
C12 C13 1.405(3) . ?
C12 C17 1.404(3) . ?
C13 C14 1.384(3) . ?
C14 C15 1.388(3) . ?
C15 C16 1.388(3) . ?
C15 N3 1.469(2) . ?
C16 C17 1.381(3) . ?
N1 N2 1.400(2) . ?
N3 O3 1.230(2) . ?
N3 O4 1.227(2) . ?

loop_
_geom_angle_atom_site_label_1
_geom_angle_atom_site_label_2
_geom_angle_atom_site_label_3
_geom_angle
_geom_angle_site_symmetry_1
_geom_angle_site_symmetry_3
_geom_angle_publ_flag
N2 C1 C2 105.09(15) . . ?
O1 C1 C2 130.24(18) . . ?
O1 C1 N2 124.61(17) . . ?
C1 C2 C9 121.50(16) . . ?
C3 C2 C1 108.59(17) . . ?
C3 C2 C9 129.84(18) . . ?
C2 C3 C10 127.42(17) . . ?
C2 C3 N1 109.79(16) . . ?
N1 C3 C10 122.17(16) . . ?
C5 C4 C8 127.80(17) . . ?
C5 C4 N1 109.57(16) . . ?
N1 C4 C8 122.51(16) . . ?
C4 C5 C6 109.23(16) . . ?
C4 C5 C7 128.84(17) . . ?
C6 C5 C7 121.91(16) . . ?
N2 C6 C5 104.84(15) . . ?
O2 C6 C5 131.29(17) . . ?
O2 C6 N2 123.87(17) . . ?
C11 C10 C3 123.89(16) . . ?
C10 C11 C12 126.40(17) . . ?
C13 C12 C11 117.83(16) . . ?
C17 C12 C11 123.28(17) . . ?
C17 C12 C13 118.89(17) . . ?
C14 C13 C12 121.02(17) . . ?
C13 C14 C15 118.21(17) . . ?
C14 C15 C16 122.51(17) . . ?
C14 C15 N3 118.40(17) . . ?
C16 C15 N3 119.07(16) . . ?
C17 C16 C15 118.66(17) . . ?
C16 C17 C12 120.70(17) . . ?
C3 N1 C4 130.54(15) . . ?
N2 N1 C3 106.78(14) . . ?
N2 N1 C4 107.10(14) . . ?
C1 N2 C6 128.21(15) . . ?
N1 N2 C1 109.73(13) . . ?
N1 N2 C6 109.04(14) . . ?
O3 N3 C15 118.26(17) . . ?
O4 N3 C15 118.47(16) . . ?
O4 N3 O3 123.26(17) . . ?

_shelx_res_file                  
;
TITL 99534_auto_a.res in P2(1)
    99534.res
    created by SHELXL-2018/3 at 11:57:59 on 25-Jun-2021
REM Old TITL 99534_auto in P2(1)
REM SHELXT solution in P2(1)
REM R1 0.071, Rweak 0.025, Alpha 0.001, Orientation as input
REM Flack x = 0.163 ( 0.412 ) from Parsons' quotients
REM Formula found by SHELXT: C8 N1 O22
CELL 0.71073 3.85501 13.319 14.7962 90 94.88 90
ZERR 2 0.00008 0.0003 0.0003 0 0.002 0
LATT -1
SYMM -X,0.5+Y,-Z
SFAC C H N O
UNIT 34 30 6 8

L.S. 8
PLAN  5
SIZE 0.2 0.07 0.07
TEMP -173.15
acta
REM <olex2.extras>
REM <HklSrc "%.\\99534.hkl">
REM </olex2.extras>

WGHT    0.039000    0.138300
FVAR       1.93003
C1    1    0.123429    0.819471    0.628572    11.00000    0.01357    0.01496 =
         0.01657    0.00021    0.00354   -0.00097
C2    1    0.313630    0.774833    0.707824    11.00000    0.01385    0.01586 =
         0.01582    0.00089    0.00253   -0.00125
C3    1    0.357450    0.675226    0.691746    11.00000    0.01125    0.01640 =
         0.01336   -0.00039    0.00077   -0.00184
C4    1    0.348434    0.597331    0.532350    11.00000    0.01249    0.01354 =
         0.01599   -0.00183    0.00051   -0.00441
C5    1    0.268696    0.645821    0.452887    11.00000    0.01401    0.01386 =
         0.01570   -0.00087   -0.00110   -0.00400
C6    1    0.092970    0.739165    0.470352    11.00000    0.01459    0.01462 =
         0.01430   -0.00178   -0.00154   -0.00465
C7    1    0.346505    0.615791    0.359538    11.00000    0.02175    0.01607 =
         0.01439   -0.00014    0.00151   -0.00309
AFIX 137
H7A   2    0.130186    0.596097    0.324426    11.00000   -1.50000
H7B   2    0.508840    0.559027    0.363190    11.00000   -1.50000
H7C   2    0.451572    0.672534    0.329712    11.00000   -1.50000
AFIX   0
C8    1    0.530721    0.499763    0.546832    11.00000    0.01688    0.01281 =
         0.01737    0.00043    0.00107    0.00036
AFIX 137
H8A   2    0.697065    0.504210    0.600580    11.00000   -1.50000
H8B   2    0.655345    0.483723    0.493632    11.00000   -1.50000
H8C   2    0.360116    0.446932    0.555847    11.00000   -1.50000
AFIX   0
C9    1    0.413478    0.834952    0.791004    11.00000    0.02377    0.01743 =
         0.01607   -0.00279   -0.00097    0.00057
AFIX 137
H9A   2    0.202903    0.858440    0.817185    11.00000   -1.50000
H9B   2    0.552982    0.892851    0.775148    11.00000   -1.50000
H9C   2    0.550173    0.793078    0.835347    11.00000   -1.50000
AFIX   0
C10   1    0.485773    0.598900    0.756310    11.00000    0.01384    0.01713 =
         0.01268    0.00058    0.00041    0.00078
AFIX  43
H10   2    0.655490    0.618019    0.803489    11.00000   -1.20000
AFIX   0
C11   1    0.378521    0.502738    0.753254    11.00000    0.01251    0.01834 =
         0.01304   -0.00074   -0.00116    0.00133
AFIX  43
H11   2    0.212537    0.484742    0.704817    11.00000   -1.20000
AFIX   0
C12   1    0.492416    0.423148    0.817207    11.00000    0.01216    0.01664 =
         0.01402    0.00016    0.00349   -0.00033
C13   1    0.393027    0.324140    0.794836    11.00000    0.01645    0.02017 =
         0.01175   -0.00039   -0.00163    0.00079
AFIX  43
H13   2    0.253217    0.311406    0.740030    11.00000   -1.20000
AFIX   0
C14   1    0.495629    0.244878    0.851399    11.00000    0.01785    0.01583 =
         0.01685   -0.00015    0.00216   -0.00004
AFIX  43
H14   2    0.428186    0.177979    0.836143    11.00000   -1.20000
AFIX   0
C15   1    0.699698    0.265748    0.931010    11.00000    0.01759    0.01853 =
         0.01499    0.00374    0.00334    0.00269
C16   1    0.801024    0.362587    0.955865    11.00000    0.01738    0.01922 =
         0.01278   -0.00109    0.00006    0.00041
AFIX  43
H16   2    0.939120    0.374706    1.011062    11.00000   -1.20000
AFIX   0
C17   1    0.696986    0.440979    0.898711    11.00000    0.01688    0.01508 =
         0.01460   -0.00170    0.00132   -0.00028
AFIX  43
H17   2    0.764595    0.507665    0.914733    11.00000   -1.20000
AFIX   0
N1    3    0.208316    0.650725    0.603719    11.00000    0.01529    0.01139 =
         0.01330    0.00189   -0.00128    0.00176
N2    3    0.061597    0.739137    0.566298    11.00000    0.01758    0.01122 =
         0.01354    0.00163   -0.00114    0.00232
N3    3    0.820494    0.181494    0.989500    11.00000    0.02228    0.01892 =
         0.01802    0.00482   -0.00046    0.00263
O1    4    0.020035    0.904950    0.615511    11.00000    0.02361    0.01364 =
         0.01908    0.00113    0.00181    0.00363
O2    4   -0.015838    0.805784    0.419740    11.00000    0.02406    0.01503 =
         0.01535    0.00297   -0.00378    0.00098
O3    4    1.016588    0.199680    1.057456    11.00000    0.03846    0.02596 =
         0.02131    0.00397   -0.01037    0.00489
O4    4    0.725033    0.096388    0.967503    11.00000    0.04724    0.01762 =
         0.03744    0.00951   -0.01356   -0.00404
HKLF 4


REM  99534_auto_a.res in P2(1)
REM wR2 = 0.0629, GooF = S = 1.029, Restrained GooF = 1.029 for all data
REM R1 = 0.0237 for 2734 Fo > 4sig(Fo) and 0.0241 for all 2782 data
REM 220 parameters refined using 1 restraints

END

WGHT      0.0390      0.1383

REM Highest difference peak  0.123,  deepest hole -0.149,  1-sigma level  0.031
Q1    1   0.2690  0.5538  0.3413  11.00000  0.05    0.12
Q2    1   0.2991  0.8985  0.7966  11.00000  0.05    0.12
Q3    1   0.6459  0.3148  0.9580  11.00000  0.05    0.12
Q4    1   0.1957  0.6025  0.4832  11.00000  0.05    0.12
Q5    1   0.3791  0.6402  0.4873  11.00000  0.05    0.11
;
_shelx_res_checksum              96245
_olex2_submission_special_instructions 'No special instructions were received'
_oxdiff_exptl_absorpt_empirical_details 
;
Empirical correction (ABSPACK) includes:
- Absorption correction using spherical harmonics
- Frame scaling
;
_oxdiff_exptl_absorpt_empirical_full_max 1.384
_oxdiff_exptl_absorpt_empirical_full_min 0.728
####################################################################### 
# 
# This file contains crystal structure data downloaded from the 
# Cambridge Structural Database (CSD) hosted by the Cambridge 
# Crystallographic Data Centre (CCDC).
# 
# Full information about CCDC data access policies and citation 
# guidelines are available at http://www.ccdc.cam.ac.uk/access/V1 
# 
# Audit and citation data items may have been added by the CCDC. 
# Please retain this information to preserve the provenance of 
# this file and to allow appropriate attribution of the data. 
# 
#######################################################################

data_99590
_database_code_depnum_ccdc_archive 'CCDC 2240198'
loop_
_audit_author_name
_audit_author_address
' Patrick J Carroll'
;University of Pennsylvania
United States of America
;
_audit_update_record             
;
2023-02-06 deposited with the CCDC.	2024-03-19 downloaded from the CCDC.
;

#Crystallographer: Michael R. Gau

_audit_creation_date             2022-03-28
_audit_creation_method           
;
Olex2 1.5
(compiled 2021.08.20 svn.r13c46975 for OlexSys, GUI svn.r6396)
;
_shelx_SHELXL_version_number     2018/3
_chemical_formula_moiety         'C19 H21 N3 O2, C H4 O'
_chemical_formula_sum            'C20 H25 N3 O3'
_chemical_formula_weight         355.43

loop_
_atom_type_symbol
_atom_type_description
_atom_type_scat_dispersion_real
_atom_type_scat_dispersion_imag
_atom_type_scat_source
C C 0.0033 0.0016 'International Tables Vol C Tables 4.2.6.8 and 6.1.1.4'
H H 0.0000 0.0000 'International Tables Vol C Tables 4.2.6.8 and 6.1.1.4'
N N 0.0061 0.0033 'International Tables Vol C Tables 4.2.6.8 and 6.1.1.4'
O O 0.0106 0.0060 'International Tables Vol C Tables 4.2.6.8 and 6.1.1.4'

_space_group_crystal_system      monoclinic
_space_group_IT_number           14
_space_group_name_H-M_alt        'P 1 21/c 1'
_space_group_name_Hall           '-P 2ybc'

loop_
_space_group_symop_operation_xyz
'x, y, z'
'-x, y+1/2, -z+1/2'
'-x, -y, -z'
'x, -y-1/2, z-1/2'

_cell_length_a                   7.0514(6)
_cell_length_b                   17.1123(10)
_cell_length_c                   30.720(2)
_cell_angle_alpha                90
_cell_angle_beta                 91.352(8)
_cell_angle_gamma                90
_cell_volume                     3705.8(5)
_cell_formula_units_Z            8
_cell_measurement_reflns_used    15223
_cell_measurement_temperature    100
_cell_measurement_theta_max      28.0610
_cell_measurement_theta_min      2.6310
_exptl_absorpt_coefficient_mu    0.087
_exptl_absorpt_correction_T_max  1.00000
_exptl_absorpt_correction_T_min  0.85798
_exptl_absorpt_correction_type   multi-scan
_exptl_absorpt_process_details   'SCALE3 ABSPACK'
_exptl_crystal_colour            'red orange'
_exptl_crystal_density_diffrn    1.274
_exptl_crystal_description       plate
_exptl_crystal_F_000             1520
_exptl_crystal_size_max          0.26
_exptl_crystal_size_mid          0.19
_exptl_crystal_size_min          0.04
_diffrn_reflns_av_R_equivalents  0.081
_diffrn_reflns_av_unetI/netI     0.0555
_diffrn_reflns_Laue_measured_fraction_full 0.990
_diffrn_reflns_Laue_measured_fraction_max 0.985
_diffrn_reflns_limit_h_max       8
_diffrn_reflns_limit_h_min       -8
_diffrn_reflns_limit_k_max       21
_diffrn_reflns_limit_k_min       -21
_diffrn_reflns_limit_l_max       38
_diffrn_reflns_limit_l_min       -37
_diffrn_reflns_number            49137
_diffrn_reflns_point_group_measured_fraction_full 0.990
_diffrn_reflns_point_group_measured_fraction_max 0.985
_diffrn_reflns_theta_full        25.242
_diffrn_reflns_theta_max         26.475
_diffrn_reflns_theta_min         2.318
_diffrn_ambient_environment      N~2~
_diffrn_ambient_temperature      100
_diffrn_detector                 'HPC area detector'
_diffrn_detector_area_resol_mean 10.0
_diffrn_detector_type            'Dectris Pilatus3 R 200K'
_diffrn_measured_fraction_theta_full 0.990
_diffrn_measured_fraction_theta_max 0.985
_diffrn_measurement_details      
;
List of Runs (angles in degrees, time in seconds):

  # Type    Start    End  Width  t~exp~   \w     \q     \k     \f   Frames
#--------------------------------------------------------------------------
  1  \w    -47.00  85.00   0.50   60.00    --   17.64  19.00  60.00  264
  2  \w     27.00  59.00   0.50   60.00    --   17.64  57.00  60.00   64
  3  \w    -22.00   3.00   0.50   60.00    --   17.64  77.00 150.00   50
  4  \w    -19.00  45.00   0.50   60.00    --   17.64  57.00  30.00  128
  5  \w    -19.00   7.00   0.50   60.00    --   17.64 -77.00-150.00   52
  6  \w    -25.00  36.00   0.50   60.00    --   17.64 -77.00-120.00  122
  7  \w     -1.00  54.00   0.50   60.00    --   17.64  57.00-150.00  110
  8  \w    -18.00  16.00   0.50   60.00    --   17.64  57.00  90.00   68
  9  \w    -72.00 -46.00   0.50   60.00    --   17.64 -19.00  60.00   52
 10  \w    -44.00   3.00   0.50   60.00    --   17.64 -19.00  60.00   94
 11  \w     -1.00  25.00   0.50   60.00    --   17.64  77.00 -60.00   52
 12  \w    -21.00  21.00   0.50   60.00    --  -17.95 -77.00  90.00   84
 13  \w    -42.00  24.00   0.50   60.00    --  -17.95  77.00  90.00  132
;
_diffrn_measurement_device       '\k-geometry diffractometer'
_diffrn_measurement_device_type  'Rigaku XtaLAB Synergy-S'
_diffrn_measurement_method       '\w scans'
_diffrn_orient_matrix_type       
'CrysAlisPro convention (1999,Acta A55,543-557)'
_diffrn_orient_matrix_UB_11      -0.0004409000
_diffrn_orient_matrix_UB_12      0.0031152000
_diffrn_orient_matrix_UB_13      -0.0230201000
_diffrn_orient_matrix_UB_21      0.0963347000
_diffrn_orient_matrix_UB_22      -0.0119162000
_diffrn_orient_matrix_UB_23      -0.0000139000
_diffrn_orient_matrix_UB_31      -0.0289598000
_diffrn_orient_matrix_UB_32      -0.0395975000
_diffrn_orient_matrix_UB_33      -0.0017878000
_diffrn_radiation_monochromator  mirror
_diffrn_radiation_probe          x-ray
_diffrn_radiation_type           'Mo K\a'
_diffrn_radiation_wavelength     0.71073
_diffrn_source                   'micro-focus sealed X-ray tube'
_diffrn_source_type              'PhotonJet (Mo) X-ray Source'
_reflns_number_gt                9577
_reflns_number_total             13556
_reflns_threshold_expression     'I > 2\s(I)'
_computing_cell_refinement       'CrysAlisPro 1.171.41.122a (Rigaku OD, 2021)'
_computing_data_collection       'CrysAlisPro 1.171.41.122a (Rigaku OD, 2021)'
_computing_data_reduction        'CrysAlisPro 1.171.41.122a (Rigaku OD, 2021)'
_computing_molecular_graphics    'ORTEP-3 (Farrugia, 2012)'
_computing_publication_material  'Olex2 1.5 (Dolomanov et al., 2009)'
_computing_structure_refinement  'SHELXL (Sheldrick, 2015)'
_computing_structure_solution    'SHELXT (Sheldrick, 2018)'
_refine_diff_density_max         0.396
_refine_diff_density_min         -0.330
_refine_diff_density_rms         0.077
_refine_ls_extinction_method     none
_refine_ls_goodness_of_fit_ref   1.047
_refine_ls_hydrogen_treatment    constr
_refine_ls_matrix_type           full
_refine_ls_number_parameters     484
_refine_ls_number_reflns         13556
_refine_ls_number_restraints     0
_refine_ls_R_factor_all          0.1047
_refine_ls_R_factor_gt           0.0719
_refine_ls_restrained_S_all      1.047
_refine_ls_shift/su_max          0.000
_refine_ls_shift/su_mean         0.000
_refine_ls_structure_factor_coef Fsqd
_refine_ls_weighting_details     
'w=1/[\s^2^(Fo^2^)+(0.1260P)^2^+0.9687P] where P=(Fo^2^+2Fc^2^)/3'
_refine_ls_weighting_scheme      calc
_refine_ls_wR_factor_gt          0.1949
_refine_ls_wR_factor_ref         0.2144
_refine_special_details          
;
 Refined as a 2-component twin.
;
_atom_sites_solution_hydrogens   geom
_atom_sites_solution_primary     dual

loop_
_atom_site_label
_atom_site_type_symbol
_atom_site_fract_x
_atom_site_fract_y
_atom_site_fract_z
_atom_site_U_iso_or_equiv
_atom_site_adp_type
_atom_site_occupancy
_atom_site_site_symmetry_order
_atom_site_calc_flag
_atom_site_refinement_flags_posn
_atom_site_refinement_flags_adp
_atom_site_refinement_flags_occupancy
_atom_site_disorder_assembly
_atom_site_disorder_group
O1 O 0.9004(5) 0.54496(16) 0.67429(7) 0.0386(7) Uani 1 1 d . . . . .
O2 O 0.8088(5) 0.45934(15) 0.58237(8) 0.0403(7) Uani 1 1 d . . . . .
N1 N 0.8291(5) 0.58940(17) 0.60428(8) 0.0281(7) Uani 1 1 d . . . . .
N2 N 0.8327(5) 0.66012(16) 0.58351(8) 0.0237(6) Uani 1 1 d . . . . .
N3 N 0.9437(5) 0.94132(19) 0.33973(9) 0.0332(8) Uani 1 1 d . . . . .
C1 C 0.8878(6) 0.5996(2) 0.64808(10) 0.0286(8) Uani 1 1 d . . . . .
C2 C 0.9227(5) 0.6816(2) 0.65234(10) 0.0259(8) Uani 1 1 d . . . . .
C3 C 0.8957(5) 0.71664(19) 0.61306(9) 0.0207(7) Uani 1 1 d . . . . .
C4 C 0.9800(6) 0.7204(2) 0.69479(10) 0.0351(9) Uani 1 1 d . . . . .
H4a H 1.111019 0.739139 0.693170 0.053 Uiso 1 1 calc R U . . .
H4b H 0.970664 0.682669 0.718621 0.053 Uiso 1 1 calc R U . . .
H4c H 0.895547 0.764724 0.700119 0.053 Uiso 1 1 calc R U . . .
C5 C 0.9143(6) 0.7995(2) 0.60035(10) 0.0256(8) Uani 1 1 d . . . . .
H5a H 1.000230 0.803647 0.575851 0.038 Uiso 1 1 calc R U . . .
H5b H 0.965549 0.829596 0.625075 0.038 Uiso 1 1 calc R U . . .
H5c H 0.789380 0.820139 0.591690 0.038 Uiso 1 1 calc R U . . .
C6 C 0.8115(6) 0.5285(2) 0.57299(11) 0.0282(8) Uani 1 1 d . . . . .
C7 C 0.8001(5) 0.5686(2) 0.53190(10) 0.0246(8) Uani 1 1 d . . . . .
C8 C 0.8217(5) 0.6469(2) 0.53873(9) 0.0199(7) Uani 1 1 d . . . . .
C9 C 0.7542(6) 0.5264(2) 0.48988(10) 0.0313(8) Uani 1 1 d . . . . .
H9a H 0.673523 0.559654 0.471203 0.047 Uiso 1 1 calc R U . . .
H9b H 0.687123 0.477698 0.496174 0.047 Uiso 1 1 calc R U . . .
H9c H 0.871968 0.514486 0.474934 0.047 Uiso 1 1 calc R U . . .
C10 C 0.8248(5) 0.71158(19) 0.50849(9) 0.0189(7) Uani 1 1 d . . . . .
H10 H 0.780709 0.761153 0.517801 0.023 Uiso 1 1 calc R U . . .
C11 C 0.8874(5) 0.7044(2) 0.46788(9) 0.0207(7) Uani 1 1 d . . . . .
H11 H 0.929945 0.654051 0.459461 0.025 Uiso 1 1 calc R U . . .
C12 C 0.8968(5) 0.76593(19) 0.43539(9) 0.0191(7) Uani 1 1 d . . . . .
C13 C 0.8464(5) 0.8432(2) 0.44313(9) 0.0229(7) Uani 1 1 d . . . . .
H13 H 0.800570 0.856858 0.470945 0.028 Uiso 1 1 calc R U . . .
C14 C 0.8606(5) 0.9007(2) 0.41198(10) 0.0246(7) Uani 1 1 d . . . . .
H14 H 0.826052 0.952849 0.418907 0.030 Uiso 1 1 calc R U . . .
C15 C 0.9249(5) 0.8836(2) 0.37036(10) 0.0256(8) Uani 1 1 d . . . . .
C16 C 0.9748(5) 0.8051(2) 0.36190(10) 0.0264(8) Uani 1 1 d . . . . .
H16 H 1.018747 0.791184 0.333957 0.032 Uiso 1 1 calc R U . . .
C17 C 0.9606(5) 0.7485(2) 0.39364(9) 0.0239(7) Uani 1 1 d . . . . .
H17 H 0.995146 0.696286 0.386998 0.029 Uiso 1 1 calc R U . . .
C18 C 0.8802(7) 1.0195(2) 0.34844(12) 0.0397(10) Uani 1 1 d . . . . .
H18d H 0.741730 1.019835 0.350560 0.060 Uiso 1 1 calc R U . . .
H18e H 0.917810 1.054105 0.324740 0.060 Uiso 1 1 calc R U . . .
H18f H 0.937704 1.037789 0.375940 0.060 Uiso 1 1 calc R U . . .
C19 C 0.9814(7) 0.9210(3) 0.29476(11) 0.0395(10) Uani 1 1 d . . . . .
H19d H 1.089241 0.885011 0.293954 0.059 Uiso 1 1 calc R U . . .
H19e H 1.011102 0.968546 0.278465 0.059 Uiso 1 1 calc R U . . .
H19f H 0.869103 0.895914 0.281578 0.059 Uiso 1 1 calc R U . . .
O1' O 0.5227(4) 0.07251(15) 0.68577(7) 0.0340(7) Uani 1 1 d . . . . .
O2' O 0.6467(4) -0.03303(14) 0.60346(8) 0.0342(6) Uani 1 1 d . . . . .
N1' N 0.6046(5) 0.10003(16) 0.61472(8) 0.0242(6) Uani 1 1 d . . . . .
N2' N 0.6082(4) 0.16568(15) 0.58922(8) 0.0216(6) Uani 1 1 d . . . . .
N3' N 0.5863(6) 0.4103(2) 0.33424(8) 0.0365(8) Uani 1 1 d . . . . .
C1' C 0.5423(5) 0.1192(2) 0.65645(10) 0.0251(8) Uani 1 1 d . . . . .
C2' C 0.5138(5) 0.2036(2) 0.65437(10) 0.0244(7) Uani 1 1 d . . . . .
C3' C 0.5511(5) 0.22885(19) 0.61388(9) 0.0205(7) Uani 1 1 d . . . . .
C4' C 0.4540(6) 0.2506(2) 0.69252(10) 0.0354(9) Uani 1 1 d . . . . .
H4'c H 0.564199 0.260585 0.711758 0.053 Uiso 1 1 calc R U . . .
H4'a H 0.357962 0.221688 0.708499 0.053 Uiso 1 1 calc R U . . .
H4'b H 0.400598 0.300425 0.682378 0.053 Uiso 1 1 calc R U . . .
C5' C 0.5430(5) 0.30929(19) 0.59609(10) 0.0238(7) Uani 1 1 d . . . . .
H5'a H 0.671727 0.327334 0.590160 0.036 Uiso 1 1 calc R U . . .
H5'b H 0.485232 0.344172 0.617335 0.036 Uiso 1 1 calc R U . . .
H5'c H 0.466634 0.309583 0.569022 0.036 Uiso 1 1 calc R U . . .
C6' C 0.6421(5) 0.0340(2) 0.58937(10) 0.0263(8) Uani 1 1 d . . . . .
C7' C 0.6735(5) 0.0650(2) 0.54639(10) 0.0257(8) Uani 1 1 d . . . . .
C8' C 0.6486(5) 0.1445(2) 0.54715(9) 0.0207(7) Uani 1 1 d . . . . .
C9' C 0.7497(6) 0.0150(2) 0.51115(11) 0.0337(9) Uani 1 1 d . . . . .
H9'a H 0.644819 -0.003369 0.492303 0.051 Uiso 1 1 calc R U . . .
H9'b H 0.815867 -0.030045 0.524089 0.051 Uiso 1 1 calc R U . . .
H9'c H 0.838462 0.045431 0.493892 0.051 Uiso 1 1 calc R U . . .
C10' C 0.6602(5) 0.2029(2) 0.51339(9) 0.0229(7) Uani 1 1 d . . . . .
H10' H 0.692379 0.254780 0.521786 0.028 Uiso 1 1 calc R U . . .
C11' C 0.6283(5) 0.1885(2) 0.47076(9) 0.0218(7) Uani 1 1 d . . . . .
H11' H 0.603435 0.135825 0.462697 0.026 Uiso 1 1 calc R U . . .
C12' C 0.6283(5) 0.2459(2) 0.43594(9) 0.0226(7) Uani 1 1 d . . . . .
C13' C 0.6718(5) 0.3248(2) 0.44251(9) 0.0230(7) Uani 1 1 d . . . . .
H13' H 0.710121 0.341793 0.470813 0.028 Uiso 1 1 calc R U . . .
C14' C 0.6608(5) 0.3782(2) 0.40947(10) 0.0258(8) Uani 1 1 d . . . . .
H14' H 0.693058 0.431209 0.415245 0.031 Uiso 1 1 calc R U . . .
C15' C 0.6022(5) 0.3561(2) 0.36661(9) 0.0256(8) Uani 1 1 d . . . . .
C16' C 0.5645(5) 0.2761(2) 0.35978(10) 0.0257(8) Uani 1 1 d . . . . .
H16' H 0.530413 0.258287 0.331367 0.031 Uiso 1 1 calc R U . . .
C17' C 0.5763(5) 0.2236(2) 0.39336(9) 0.0244(7) Uani 1 1 d . . . . .
H17' H 0.548326 0.170225 0.387632 0.029 Uiso 1 1 calc R U . . .
C18' C 0.6088(7) 0.4926(2) 0.34345(11) 0.0400(10) Uani 1 1 d . . . . .
H18a H 0.525419 0.507431 0.367134 0.060 Uiso 1 1 calc R U . . .
H18b H 0.575396 0.522923 0.317325 0.060 Uiso 1 1 calc R U . . .
H18c H 0.740967 0.503182 0.352124 0.060 Uiso 1 1 calc R U . . .
C19' C 0.5355(7) 0.3879(3) 0.28966(10) 0.0410(11) Uani 1 1 d . . . . .
H19a H 0.626421 0.349170 0.279328 0.062 Uiso 1 1 calc R U . . .
H19b H 0.538091 0.434121 0.270870 0.062 Uiso 1 1 calc R U . . .
H19c H 0.407714 0.365293 0.288839 0.062 Uiso 1 1 calc R U . . .
O3 O 0.8344(5) 0.37768(16) 0.67545(8) 0.0469(9) Uani 1 1 d . . . . .
H3 H 0.854333 0.421051 0.663595 0.070 Uiso 1 1 calc R U . . .
C20 C 0.9124(8) 0.3780(3) 0.71792(13) 0.0536(13) Uani 1 1 d . . . . .
H20a H 1.042208 0.398441 0.717443 0.080 Uiso 1 1 calc R U . . .
H20b H 0.914244 0.324632 0.729444 0.080 Uiso 1 1 calc R U . . .
H20c H 0.835259 0.411271 0.736509 0.080 Uiso 1 1 calc R U . . .
O3' O 0.7110(5) -0.10715(19) 0.68513(9) 0.0524(9) Uani 1 1 d . . . . .
H3' H 0.668521 -0.081417 0.663755 0.079 Uiso 1 1 calc R U . . .
C20' C 0.5857(9) -0.1030(3) 0.71854(13) 0.0513(13) Uani 1 1 d . . . . .
H20e H 0.581245 -0.049295 0.729543 0.077 Uiso 1 1 calc R U . . .
H20f H 0.627275 -0.138186 0.742059 0.077 Uiso 1 1 calc R U . . .
H20d H 0.459215 -0.118555 0.707877 0.077 Uiso 1 1 calc R U . . .

loop_
_atom_site_aniso_label
_atom_site_aniso_U_11
_atom_site_aniso_U_22
_atom_site_aniso_U_33
_atom_site_aniso_U_23
_atom_site_aniso_U_13
_atom_site_aniso_U_12
O1 0.059(2) 0.0332(16) 0.0237(12) 0.0096(10) 0.0092(11) 0.0092(14)
O2 0.062(2) 0.0162(14) 0.0429(15) 0.0023(10) 0.0162(13) -0.0055(13)
N1 0.044(2) 0.0171(15) 0.0232(13) 0.0035(10) 0.0058(12) -0.0006(14)
N2 0.0380(19) 0.0150(15) 0.0182(12) -0.0001(10) 0.0039(11) -0.0002(13)
N3 0.038(2) 0.0348(19) 0.0265(15) 0.0086(12) -0.0012(12) -0.0052(15)
C1 0.032(2) 0.030(2) 0.0235(16) 0.0051(13) 0.0115(14) 0.0073(17)
C2 0.023(2) 0.035(2) 0.0199(15) -0.0011(13) 0.0024(12) 0.0057(16)
C3 0.0202(18) 0.0191(17) 0.0228(15) -0.0044(12) 0.0033(12) 0.0034(14)
C4 0.040(2) 0.042(2) 0.0224(16) -0.0054(14) -0.0023(14) 0.0097(19)
C5 0.031(2) 0.0211(18) 0.0252(16) -0.0047(12) 0.0019(13) 0.0012(15)
C6 0.033(2) 0.0206(19) 0.0315(17) -0.0026(13) 0.0108(14) -0.0032(16)
C7 0.028(2) 0.0215(18) 0.0251(16) -0.0032(12) 0.0047(13) -0.0021(15)
C8 0.0199(17) 0.0228(18) 0.0171(14) -0.0040(11) 0.0034(11) -0.0013(14)
C9 0.040(2) 0.025(2) 0.0288(17) -0.0078(14) 0.0042(15) -0.0087(18)
C10 0.0188(18) 0.0148(16) 0.0230(15) -0.0008(11) -0.0009(12) -0.0024(13)
C11 0.0166(18) 0.0223(18) 0.0232(15) -0.0011(12) -0.0035(12) -0.0013(14)
C12 0.0124(16) 0.0259(18) 0.0190(14) 0.0007(11) -0.0024(11) -0.0027(14)
C13 0.0243(19) 0.0264(19) 0.0180(14) -0.0025(12) -0.0009(12) -0.0026(15)
C14 0.028(2) 0.0203(18) 0.0248(16) 0.0009(12) -0.0052(13) -0.0046(15)
C15 0.0186(19) 0.033(2) 0.0250(16) 0.0044(13) -0.0060(13) -0.0050(15)
C16 0.0226(19) 0.039(2) 0.0174(15) -0.0003(13) 0.0023(12) 0.0014(17)
C17 0.0209(18) 0.0281(19) 0.0226(15) -0.0016(12) 0.0007(12) 0.0027(15)
C18 0.053(3) 0.029(2) 0.037(2) 0.0084(15) -0.0084(17) -0.013(2)
C19 0.040(3) 0.052(3) 0.0262(18) 0.0124(16) 0.0017(15) -0.006(2)
O1' 0.0449(18) 0.0293(15) 0.0274(12) 0.0105(10) -0.0076(11) -0.0092(13)
O2' 0.0454(18) 0.0139(13) 0.0431(14) 0.0012(10) -0.0084(12) 0.0036(12)
N1' 0.0355(19) 0.0118(14) 0.0249(13) 0.0035(10) -0.0060(12) -0.0020(13)
N2' 0.0310(17) 0.0137(14) 0.0199(12) 0.0029(9) -0.0043(11) -0.0020(12)
N3' 0.052(2) 0.038(2) 0.0197(14) 0.0007(12) 0.0025(13) -0.0031(17)
C1' 0.026(2) 0.0253(19) 0.0230(16) 0.0008(13) -0.0086(13) -0.0048(15)
C2' 0.025(2) 0.0266(19) 0.0216(15) -0.0006(12) -0.0049(13) -0.0044(15)
C3' 0.0225(18) 0.0169(17) 0.0219(15) -0.0033(11) -0.0062(12) -0.0008(13)
C4' 0.052(3) 0.030(2) 0.0243(17) -0.0043(14) 0.0023(16) -0.0042(19)
C5' 0.033(2) 0.0134(17) 0.0251(16) -0.0006(12) -0.0001(13) -0.0002(14)
C6' 0.026(2) 0.0185(18) 0.0337(17) -0.0019(13) -0.0091(14) 0.0052(15)
C7' 0.0206(19) 0.0258(19) 0.0304(17) -0.0064(13) -0.0056(13) 0.0033(15)
C8' 0.0166(17) 0.0202(17) 0.0251(15) -0.0041(12) -0.0041(12) 0.0028(14)
C9' 0.032(2) 0.030(2) 0.0393(19) -0.0127(15) -0.0029(15) 0.0083(18)
C10' 0.0210(19) 0.0231(18) 0.0247(16) -0.0038(12) 0.0006(12) 0.0000(15)
C11' 0.0157(18) 0.0247(18) 0.0249(15) -0.0053(12) 0.0007(12) 0.0009(14)
C12' 0.0137(17) 0.034(2) 0.0199(15) -0.0070(12) 0.0017(12) 0.0010(15)
C13' 0.0200(18) 0.032(2) 0.0167(14) -0.0059(12) 0.0014(12) -0.0022(15)
C14' 0.026(2) 0.030(2) 0.0214(15) -0.0047(13) 0.0018(13) -0.0061(15)
C15' 0.0239(19) 0.034(2) 0.0191(15) -0.0008(13) 0.0055(12) 0.0002(16)
C16' 0.024(2) 0.035(2) 0.0186(15) -0.0069(13) 0.0022(12) -0.0048(16)
C17' 0.0182(18) 0.034(2) 0.0215(15) -0.0086(13) 0.0026(12) 0.0010(15)
C18' 0.055(3) 0.038(2) 0.0280(18) 0.0069(15) 0.0057(17) -0.004(2)
C19' 0.049(3) 0.058(3) 0.0164(16) 0.0003(15) 0.0042(15) 0.001(2)
O3 0.080(3) 0.0266(15) 0.0337(14) 0.0025(11) -0.0085(14) -0.0082(16)
C20 0.066(4) 0.053(3) 0.040(2) 0.0076(19) -0.011(2) -0.012(3)
O3' 0.073(3) 0.045(2) 0.0397(16) 0.0126(12) 0.0158(15) 0.0173(17)
C20' 0.076(4) 0.044(3) 0.035(2) 0.0118(17) 0.012(2) 0.016(3)

loop_
_geom_bond_atom_site_label_1
_geom_bond_atom_site_label_2
_geom_bond_distance
_geom_bond_site_symmetry_2
_geom_bond_publ_flag
O1 C1 1.235(4) . ?
O2 C6 1.219(4) . ?
N1 N2 1.369(4) . ?
N1 C1 1.409(4) . ?
N1 C6 1.421(4) . ?
N2 C3 1.392(4) . ?
N2 C8 1.394(4) . ?
N3 C15 1.373(4) . ?
N3 C18 1.438(5) . ?
N3 C19 1.455(5) . ?
C1 C2 1.430(5) . ?
C2 C3 1.357(4) . ?
C2 C4 1.510(5) . ?
C3 C5 1.477(5) . ?
C6 C7 1.437(5) . ?
C7 C8 1.364(5) . ?
C7 C9 1.508(4) . ?
C8 C10 1.445(4) . ?
C10 C11 1.339(4) . ?
C11 C12 1.453(4) . ?
C12 C13 1.391(5) . ?
C12 C17 1.401(4) . ?
C13 C14 1.378(5) . ?
C14 C15 1.398(5) . ?
C15 C16 1.414(5) . ?
C16 C17 1.380(5) . ?
O1' C1' 1.215(4) . ?
O2' C6' 1.225(4) . ?
N1' N2' 1.370(4) . ?
N1' C1' 1.404(4) . ?
N1' C6' 1.401(4) . ?
N2' C3' 1.385(4) . ?
N2' C8' 1.378(4) . ?
N3' C15' 1.362(5) . ?
N3' C18' 1.445(5) . ?
N3' C19' 1.459(4) . ?
C1' C2' 1.459(5) . ?
C2' C3' 1.348(4) . ?
C2' C4' 1.490(5) . ?
C3' C5' 1.482(4) . ?
C6' C7' 1.445(5) . ?
C7' C8' 1.373(5) . ?
C7' C9' 1.490(5) . ?
C8' C10' 1.444(5) . ?
C10' C11' 1.347(4) . ?
C11' C12' 1.452(5) . ?
C12' C13' 1.398(5) . ?
C12' C17' 1.403(4) . ?
C13' C14' 1.367(5) . ?
C14' C15' 1.422(4) . ?
C15' C16' 1.409(5) . ?
C16' C17' 1.369(5) . ?
O3 C20 1.404(5) . ?
O3' C20' 1.372(5) . ?

loop_
_geom_angle_atom_site_label_1
_geom_angle_atom_site_label_2
_geom_angle_atom_site_label_3
_geom_angle
_geom_angle_site_symmetry_1
_geom_angle_site_symmetry_3
_geom_angle_publ_flag
N2 N1 C1 109.1(3) . . ?
N2 N1 C6 109.6(2) . . ?
C1 N1 C6 139.1(3) . . ?
N1 N2 C3 108.6(2) . . ?
N1 N2 C8 108.4(3) . . ?
C3 N2 C8 140.0(3) . . ?
C15 N3 C18 120.4(3) . . ?
C15 N3 C19 120.1(3) . . ?
C18 N3 C19 117.6(3) . . ?
O1 C1 N1 122.9(3) . . ?
O1 C1 C2 132.3(3) . . ?
N1 C1 C2 104.8(3) . . ?
C1 C2 C4 123.6(3) . . ?
C3 C2 C1 109.4(3) . . ?
C3 C2 C4 127.0(3) . . ?
N2 C3 C5 121.6(3) . . ?
C2 C3 N2 108.0(3) . . ?
C2 C3 C5 130.4(3) . . ?
O2 C6 N1 123.6(3) . . ?
O2 C6 C7 132.1(3) . . ?
N1 C6 C7 104.3(3) . . ?
C6 C7 C9 122.0(3) . . ?
C8 C7 C6 109.3(3) . . ?
C8 C7 C9 128.5(3) . . ?
N2 C8 C10 120.6(3) . . ?
C7 C8 N2 108.3(3) . . ?
C7 C8 C10 131.0(3) . . ?
C11 C10 C8 122.6(3) . . ?
C10 C11 C12 126.5(3) . . ?
C13 C12 C11 123.7(3) . . ?
C13 C12 C17 116.6(3) . . ?
C17 C12 C11 119.7(3) . . ?
C14 C13 C12 122.5(3) . . ?
C13 C14 C15 121.0(3) . . ?
N3 C15 C14 121.0(3) . . ?
N3 C15 C16 121.9(3) . . ?
C14 C15 C16 117.1(3) . . ?
C17 C16 C15 121.0(3) . . ?
C16 C17 C12 121.9(3) . . ?
N2' N1' C1' 109.9(3) . . ?
N2' N1' C6' 109.7(2) . . ?
C6' N1' C1' 139.8(3) . . ?
N1' N2' C3' 108.5(2) . . ?
N1' N2' C8' 109.1(3) . . ?
C8' N2' C3' 141.9(3) . . ?
C15' N3' C18' 120.9(3) . . ?
C15' N3' C19' 121.4(3) . . ?
C18' N3' C19' 117.6(3) . . ?
O1' C1' N1' 124.5(3) . . ?
O1' C1' C2' 131.7(3) . . ?
N1' C1' C2' 103.7(3) . . ?
C1' C2' C4' 122.7(3) . . ?
C3' C2' C1' 109.1(3) . . ?
C3' C2' C4' 128.1(3) . . ?
N2' C3' C5' 122.2(3) . . ?
C2' C3' N2' 108.7(3) . . ?
C2' C3' C5' 129.1(3) . . ?
O2' C6' N1' 124.2(3) . . ?
O2' C6' C7' 131.5(3) . . ?
N1' C6' C7' 104.2(3) . . ?
C6' C7' C9' 121.2(3) . . ?
C8' C7' C6' 109.1(3) . . ?
C8' C7' C9' 129.1(3) . . ?
N2' C8' C10' 120.6(3) . . ?
C7' C8' N2' 107.8(3) . . ?
C7' C8' C10' 131.6(3) . . ?
C11' C10' C8' 124.1(3) . . ?
C10' C11' C12' 126.1(3) . . ?
C13' C12' C11' 123.4(3) . . ?
C13' C12' C17' 116.7(3) . . ?
C17' C12' C11' 119.9(3) . . ?
C14' C13' C12' 122.0(3) . . ?
C13' C14' C15' 121.3(3) . . ?
N3' C15' C14' 120.7(3) . . ?
N3' C15' C16' 122.7(3) . . ?
C16' C15' C14' 116.5(3) . . ?
C17' C16' C15' 121.1(3) . . ?
C16' C17' C12' 122.3(3) . . ?

_shelx_res_file                  
;
TITL 99590.res in P2(1)/c
    99590.res
    created by SHELXL-2018/3 at 13:54:52 on 28-Mar-2022
CELL 0.71073 7.051387 17.112298 30.719632 90 91.3516 90
ZERR 8 0.000589 0.000965 0.002454 0 0.008 0
LATT 1
SYMM -X,0.5+Y,0.5-Z
SFAC C H N O
UNIT 160 200 24 24

L.S. 10
PLAN  2
TEMP -173
fmap 2
acta
OMIT -1 -8 -6
OMIT -4 -4 5
OMIT -1 -7 -6
OMIT -1 0 6
OMIT 0 0 4
OMIT 0 2 -1
OMIT 0 -1 -3
OMIT 0 1 4
REM <olex2.extras>
REM <HklSrc "%.\\99590.hkl">
REM </olex2.extras>

WGHT    0.126000    0.968700
BASF   0.50791
FVAR       0.26643
O1    4    0.900372    0.544956    0.674287    11.00000    0.05934    0.03322 =
         0.02366    0.00961    0.00917    0.00920
O2    4    0.808819    0.459337    0.582373    11.00000    0.06239    0.01621 =
         0.04295    0.00232    0.01616   -0.00547
N1    3    0.829097    0.589400    0.604282    11.00000    0.04435    0.01709 =
         0.02321    0.00349    0.00577   -0.00062
N2    3    0.832736    0.660121    0.583509    11.00000    0.03795    0.01502 =
         0.01815   -0.00011    0.00385   -0.00016
N3    3    0.943697    0.941320    0.339732    11.00000    0.03813    0.03482 =
         0.02651    0.00858   -0.00120   -0.00520
C1    1    0.887808    0.599588    0.648085    11.00000    0.03238    0.03037 =
         0.02352    0.00513    0.01147    0.00725
C2    1    0.922694    0.681593    0.652344    11.00000    0.02324    0.03464 =
         0.01991   -0.00111    0.00242    0.00567
C3    1    0.895692    0.716642    0.613060    11.00000    0.02023    0.01906 =
         0.02283   -0.00444    0.00327    0.00335
C4    1    0.980011    0.720441    0.694789    11.00000    0.04046    0.04228 =
         0.02236   -0.00540   -0.00227    0.00970
AFIX 137
H4A   2    1.111019    0.739139    0.693170    11.00000   -1.50000
H4B   2    0.970664    0.682669    0.718621    11.00000   -1.50000
H4C   2    0.895547    0.764724    0.700119    11.00000   -1.50000
AFIX   0
C5    1    0.914276    0.799473    0.600350    11.00000    0.03054    0.02112 =
         0.02516   -0.00473    0.00190    0.00116
AFIX 137
H5A   2    1.000230    0.803647    0.575851    11.00000   -1.50000
H5B   2    0.965549    0.829596    0.625075    11.00000   -1.50000
H5C   2    0.789380    0.820139    0.591690    11.00000   -1.50000
AFIX   0
C6    1    0.811534    0.528513    0.572990    11.00000    0.03302    0.02061 =
         0.03153   -0.00256    0.01081   -0.00324
C7    1    0.800140    0.568616    0.531902    11.00000    0.02751    0.02146 =
         0.02507   -0.00323    0.00466   -0.00206
C8    1    0.821658    0.646918    0.538732    11.00000    0.01989    0.02277 =
         0.01715   -0.00399    0.00339   -0.00131
C9    1    0.754165    0.526421    0.489875    11.00000    0.04036    0.02501 =
         0.02882   -0.00780    0.00425   -0.00873
AFIX 137
H9A   2    0.673523    0.559654    0.471203    11.00000   -1.50000
H9B   2    0.687123    0.477698    0.496174    11.00000   -1.50000
H9C   2    0.871968    0.514486    0.474934    11.00000   -1.50000
AFIX   0
C10   1    0.824815    0.711575    0.508491    11.00000    0.01884    0.01477 =
         0.02303   -0.00082   -0.00092   -0.00240
AFIX  43
H10   2    0.780709    0.761153    0.517801    11.00000   -1.20000
AFIX   0
C11   1    0.887415    0.704388    0.467881    11.00000    0.01655    0.02230 =
         0.02319   -0.00112   -0.00350   -0.00129
AFIX  43
H11   2    0.929945    0.654051    0.459461    11.00000   -1.20000
AFIX   0
C12   1    0.896796    0.765926    0.435390    11.00000    0.01235    0.02591 =
         0.01904    0.00066   -0.00242   -0.00275
C13   1    0.846446    0.843217    0.443126    11.00000    0.02434    0.02641 =
         0.01800   -0.00254   -0.00088   -0.00256
AFIX  43
H13   2    0.800570    0.856858    0.470945    11.00000   -1.20000
AFIX   0
C14   1    0.860578    0.900726    0.411983    11.00000    0.02836    0.02035 =
         0.02483    0.00094   -0.00516   -0.00459
AFIX  43
H14   2    0.826052    0.952849    0.418907    11.00000   -1.20000
AFIX   0
C15   1    0.924915    0.883599    0.370359    11.00000    0.01858    0.03284 =
         0.02503    0.00445   -0.00603   -0.00498
C16   1    0.974813    0.805138    0.361902    11.00000    0.02261    0.03936 =
         0.01740   -0.00032    0.00231    0.00138
AFIX  43
H16   2    1.018747    0.791184    0.333957    11.00000   -1.20000
AFIX   0
C17   1    0.960643    0.748533    0.393638    11.00000    0.02087    0.02806 =
         0.02264   -0.00159    0.00074    0.00274
AFIX  43
H17   2    0.995146    0.696286    0.386998    11.00000   -1.20000
AFIX   0
C18   1    0.880181    1.019482    0.348436    11.00000    0.05345    0.02864 =
         0.03663    0.00838   -0.00838   -0.01276
AFIX 137
H18D  2    0.741730    1.019835    0.350560    11.00000   -1.50000
H18E  2    0.917810    1.054105    0.324740    11.00000   -1.50000
H18F  2    0.937704    1.037789    0.375940    11.00000   -1.50000
AFIX   0
C19   1    0.981359    0.921043    0.294763    11.00000    0.04039    0.05206 =
         0.02623    0.01237    0.00169   -0.00577
AFIX 137
H19D  2    1.089241    0.885011    0.293954    11.00000   -1.50000
H19E  2    1.011102    0.968546    0.278465    11.00000   -1.50000
H19F  2    0.869103    0.895914    0.281578    11.00000   -1.50000
AFIX   0

O1'   4    0.522676    0.072507    0.685772    11.00000    0.04488    0.02934 =
         0.02736    0.01053   -0.00763   -0.00917
O2'   4    0.646710   -0.033030    0.603463    11.00000    0.04535    0.01387 =
         0.04308    0.00118   -0.00839    0.00357
N1'   3    0.604621    0.100026    0.614718    11.00000    0.03554    0.01179 =
         0.02493    0.00345   -0.00598   -0.00196
N2'   3    0.608198    0.165678    0.589225    11.00000    0.03101    0.01369 =
         0.01994    0.00285   -0.00434   -0.00202
N3'   3    0.586333    0.410263    0.334241    11.00000    0.05179    0.03811 =
         0.01972    0.00071    0.00246   -0.00306
C1'   1    0.542310    0.119218    0.656451    11.00000    0.02645    0.02531 =
         0.02301    0.00085   -0.00859   -0.00478
C2'   1    0.513837    0.203614    0.654373    11.00000    0.02488    0.02661 =
         0.02159   -0.00059   -0.00488   -0.00435
C3'   1    0.551112    0.228854    0.613880    11.00000    0.02248    0.01694 =
         0.02185   -0.00331   -0.00619   -0.00084
C4'   1    0.454030    0.250600    0.692517    11.00000    0.05154    0.03042 =
         0.02426   -0.00430    0.00226   -0.00417
AFIX 137
H4'C  2    0.564199    0.260585    0.711758    11.00000   -1.50000
H4'A  2    0.357962    0.221688    0.708499    11.00000   -1.50000
H4'B  2    0.400598    0.300425    0.682378    11.00000   -1.50000
AFIX   0
C5'   1    0.542989    0.309294    0.596094    11.00000    0.03287    0.01335 =
         0.02508   -0.00064   -0.00008   -0.00016
AFIX 137
H5'A  2    0.671727    0.327334    0.590160    11.00000   -1.50000
H5'B  2    0.485232    0.344172    0.617335    11.00000   -1.50000
H5'C  2    0.466634    0.309583    0.569022    11.00000   -1.50000
AFIX   0
C6'   1    0.642115    0.033961    0.589374    11.00000    0.02624    0.01852 =
         0.03374   -0.00191   -0.00908    0.00522
C7'   1    0.673501    0.065000    0.546395    11.00000    0.02065    0.02578 =
         0.03043   -0.00644   -0.00563    0.00333
C8'   1    0.648616    0.144549    0.547154    11.00000    0.01659    0.02023 =
         0.02513   -0.00407   -0.00412    0.00282
C9'   1    0.749684    0.014972    0.511153    11.00000    0.03187    0.02980 =
         0.03931   -0.01266   -0.00286    0.00834
AFIX 137
H9'A  2    0.644819   -0.003369    0.492303    11.00000   -1.50000
H9'B  2    0.815867   -0.030045    0.524089    11.00000   -1.50000
H9'C  2    0.838462    0.045431    0.493892    11.00000   -1.50000
AFIX   0
C10'  1    0.660205    0.202927    0.513394    11.00000    0.02102    0.02314 =
         0.02468   -0.00385    0.00057    0.00002
AFIX  43
H10'  2    0.692379    0.254780    0.521786    11.00000   -1.20000
AFIX   0
C11'  1    0.628278    0.188503    0.470755    11.00000    0.01574    0.02474 =
         0.02494   -0.00529    0.00069    0.00086
AFIX  43
H11'  2    0.603435    0.135825    0.462697    11.00000   -1.20000
AFIX   0
C12'  1    0.628252    0.245880    0.435943    11.00000    0.01369    0.03446 =
         0.01985   -0.00697    0.00175    0.00095
C13'  1    0.671772    0.324796    0.442512    11.00000    0.02003    0.03223 =
         0.01666   -0.00592    0.00139   -0.00217
AFIX  43
H13'  2    0.710121    0.341793    0.470813    11.00000   -1.20000
AFIX   0
C14'  1    0.660843    0.378249    0.409467    11.00000    0.02598    0.03007 =
         0.02145   -0.00473    0.00182   -0.00611
AFIX  43
H14'  2    0.693058    0.431209    0.415245    11.00000   -1.20000
AFIX   0
C15'  1    0.602171    0.356083    0.366613    11.00000    0.02393    0.03414 =
         0.01909   -0.00082    0.00550    0.00024
C16'  1    0.564541    0.276097    0.359775    11.00000    0.02371    0.03491 =
         0.01857   -0.00690    0.00221   -0.00484
AFIX  43
H16'  2    0.530413    0.258287    0.331367    11.00000   -1.20000
AFIX   0
C17'  1    0.576309    0.223600    0.393361    11.00000    0.01815    0.03362 =
         0.02152   -0.00858    0.00265    0.00101
AFIX  43
H17'  2    0.548326    0.170225    0.387632    11.00000   -1.20000
AFIX   0
C18'  1    0.608838    0.492566    0.343446    11.00000    0.05459    0.03768 =
         0.02801    0.00693    0.00574   -0.00432
AFIX 137
H18A  2    0.525419    0.507431    0.367134    11.00000   -1.50000
H18B  2    0.575396    0.522923    0.317325    11.00000   -1.50000
H18C  2    0.740967    0.503182    0.352124    11.00000   -1.50000
AFIX   0
C19'  1    0.535467    0.387875    0.289662    11.00000    0.04875    0.05808 =
         0.01643    0.00031    0.00416    0.00064
AFIX 137
H19A  2    0.626421    0.349170    0.279328    11.00000   -1.50000
H19B  2    0.538091    0.434121    0.270870    11.00000   -1.50000
H19C  2    0.407714    0.365293    0.288839    11.00000   -1.50000
AFIX   0

O3    4    0.834410    0.377683    0.675452    11.00000    0.08000    0.02656 =
         0.03371    0.00255   -0.00853   -0.00819
AFIX 147
H3    2    0.854333    0.421051    0.663595    11.00000   -1.50000
AFIX   0
C20   1    0.912417    0.378033    0.717916    11.00000    0.06640    0.05349 =
         0.04046    0.00762   -0.01102   -0.01161
AFIX 137
H20A  2    1.042208    0.398441    0.717443    11.00000   -1.50000
H20B  2    0.914244    0.324632    0.729444    11.00000   -1.50000
H20C  2    0.835259    0.411271    0.736509    11.00000   -1.50000
AFIX   0

O3'   4    0.711047   -0.107148    0.685128    11.00000    0.07309    0.04500 =
         0.03974    0.01258    0.01576    0.01730
AFIX 147
H3'   2    0.668521   -0.081417    0.663755    11.00000   -1.50000
AFIX   0
C20'  1    0.585749   -0.103000    0.718537    11.00000    0.07566    0.04399 =
         0.03488    0.01182    0.01233    0.01646
AFIX 137
H20E  2    0.581245   -0.049295    0.729543    11.00000   -1.50000
H20F  2    0.627275   -0.138186    0.742059    11.00000   -1.50000
H20D  2    0.459215   -0.118555    0.707877    11.00000   -1.50000
AFIX   0
HKLF 5


REM  99590.res in P2(1)/c
REM wR2 = 0.2144, GooF = S = 1.047, Restrained GooF = 1.047 for all data
REM R1 = 0.0719 for 9577 Fo > 4sig(Fo) and 0.1047 for all 13556 data
REM 484 parameters refined using 0 restraints

END

WGHT      0.1260      0.9687

REM Highest difference peak  0.396,  deepest hole -0.330,  1-sigma level  0.077
Q1    1   0.6512 -0.0408  0.5692  11.00000  0.05    0.40
Q2    1   0.8242  0.4579  0.6156  11.00000  0.05    0.39
;
_shelx_res_checksum              77247
_olex2_submission_special_instructions 'No special instructions were received'
_oxdiff_exptl_absorpt_empirical_details 
;
Empirical correction (ABSPACK) includes:
- Absorption correction using spherical harmonics
- Frame scaling
;
_oxdiff_exptl_absorpt_empirical_full_max 1.551
_oxdiff_exptl_absorpt_empirical_full_min 0.717
_oxdiff_twin_integration_method  simultaneous
_oxdiff_twin_items               2
loop_
_twin_individual_id
_twin_individual_mass_fraction_refined
_oxdiff_twin_reflns_isolated
_oxdiff_twin_reflns_overlapped
_twin_individual_twin_lattice_type
_twin_individual_twin_matrix_11
_twin_individual_twin_matrix_12
_twin_individual_twin_matrix_13
_twin_individual_twin_matrix_21
_twin_individual_twin_matrix_22
_twin_individual_twin_matrix_23
_twin_individual_twin_matrix_31
_twin_individual_twin_matrix_32
_twin_individual_twin_matrix_33
1 0.4921(16) 13715 21571 ref 1.0000 0.0000 0.0000 0.0000 1.0000 0.0000 0.0000
0.0000 1.0000
2 0.5079(16) 13851 21571 nmt -1.0008 -0.0007 -0.0131 0.0040 -0.9992 -0.0016
0.0008 -0.0181 0.9996

_twin_special_details            
;
Component 2 rotated by 179.9063\% 
around [-0.01 -0.00 1.00] (reciprocal) or [0.00 -0.01 1.00] (direct)
;
